# Supplementary material for: Arabidopsis TCP4 transcription factor inhibits high temperature-induced homeotic conversion of ovules
Source: Nat Commun. 2023 Sep 13;14:5673. doi: 10.1038/s41467-023-41416-1 (PMC10499876; doi:10.1038/s41467-023-41416-1)
Supplement: Supplementary file 4 — Supplementary Data 1 [file 41467_2023_41416_MOESM4_ESM.xlsx]

## Sheet: Sheet1
Supplementary Table 1. Genes up-regulated in tcpDUO mutant under 22℃
AT number	log2 Fold Change	FDR
AT4G08093	8.52908	3.66e-30
AT1G15360	7.95692	1.29e-09
AT5G63090	7.4669	2.11e-08
AT2G30750	7.36257	4.14e-08
AT1G26390	7.29501	5.85e-08
AT1G02920	7.06104	7.43e-08
AT2G35980	6.81077	1.11e-06
AT1G21240	6.77179	2.1e-06
AT2G18690	6.76376	1.25e-06
AT3G44006	6.73554	4.94e-07
AT3G17010	6.65956	2.49e-06
AT1G19500	6.36433	1.21e-05
AT3G52000	6.33274	1.4e-05
AT1G29090	6.24948	2.65e-05
AT4G04601	6.21676	2.44e-05
AT5G44640	6.16658	3.11e-05
AT1G26680	6.1444	3.47e-05
AT1G22340	5.98542	0.000127391
AT1G69180	5.86806	1.41e-65
AT1G25240	5.83425	0.00017009
AT1G20900	5.65253	1.87e-06
AT2G21100	5.62848	0.000464053
AT1G13400	5.61803	0.000535702
AT1G21120	5.61102	0.000517495
AT1G74460	5.60192	0.000111002
AT3G01190	5.55745	0.000144257
AT2G02140	5.48918	0.000882797
AT5G18910	5.48779	0.000167574
AT1G26380	5.48648	0.00086042
AT5G53250	5.46844	0.000181516
AT5G48657	5.42706	0.00125698
AT4G12490	5.39427	0.00108077
AT5G65320	5.37356	0.00142597
AT4G11911	5.34596	0.00153211
AT2G19050	5.29887	0.00167089
AT5G10140	5.28385	0.000397137
AT3G50330	5.27388	0.00180284
AT4G16230	5.25439	0.00212152
AT2G34700	5.2533	1.88e-05
AT1G21890	5.23075	0.00228982
AT5G42260	5.19077	0.00297434
AT3G19940	5.18023	0.00347005
AT4G23150	5.16006	3.17e-05
AT5G26060	5.146	0.00075665
AT5G28680	5.13416	0.000902994
AT4G12480	5.12935	0.000794361
AT1G09720	5.12129	0.00362654
AT1G66245	5.09114	0.00384964
AT5G01040	5.09114	0.00384964
AT5G11830	5.0815	0.0042035
AT5G46200	5.07673	5.3e-05
AT3G52020	5.07369	0.00587131
AT3G04220	5.05679	0.000954877
AT1G67980	5.05454	0.00480911
AT3G52010	5.02817	4.54e-09
AT3G43120	5.00817	0.00133949
AT5G35380	4.98899	0.00535621
AT1G66280	4.96394	0.00768821
AT4G35700	4.96337	0.00181021
AT5G63170	4.96076	0.00573697
AT1G13290	4.95599	0.00640278
AT2G05850	4.95336	8.53e-09
AT1G58310	4.95231	0.00615311
AT5G43650	4.95231	0.00615311
AT4G13890	4.93745	0.00673918
AT5G06090	4.90915	0.00668586
AT1G68850	4.88701	0.00183382
AT5G20390	4.87091	6.14e-08
AT5G55430	4.84579	0.00859239
AT5G66940	4.82335	0.000168503
AT5G54095	4.73164	1.52e-18
AT5G64790	4.72888	0.003246
AT5G39650	4.71082	0.000337521
AT1G43800	4.62242	2.12e-07
AT1G01460	4.61322	0.00500352
AT2G33775	4.58524	8.67e-09
AT2G38380	4.58211	7.14e-17
AT2G30650	4.5719	9e-41
AT5G67060	4.53737	0.00680135
AT1G24520	4.52227	3.98e-20
AT3G62710	4.48924	1.6e-26
AT1G32960	4.47225	4.4e-17
AT2G22180	4.46254	0.00851925
AT5G20690	4.45091	0.00810565
AT2G26450	4.44156	3.02e-11
AT5G24110	4.40041	3.96e-05
AT1G34575	4.35802	2.58e-37
AT5G61680	4.31894	8.54e-05
AT1G66210	4.30492	2.64e-07
AT4G24640	4.29105	3.21e-06
AT1G52200	4.15723	0.000241036
AT3G44510	4.1453	7.25e-12
AT1G26420	4.08864	0.000303754
AT1G73810	4.05566	0.00402702
AT2G44790	4.026	2.44e-05
AT3G09940	3.98255	1.7e-20
AT1G10585	3.98094	2.5e-07
AT3G61280	3.9619	7.64e-06
AT2G35765	3.95356	5.14e-07
AT5G58170	3.93234	4.91e-08
AT2G22510	3.93011	7.14e-05
AT3G12470	3.91632	4.68e-07
AT1G55570	3.86375	7.85e-08
AT2G29470	3.81035	8.06e-26
AT3G18810	3.79932	0.000164059
AT2G47040	3.74529	8.43e-71
AT5G28690	3.73745	3.36e-05
AT3G27650	3.73479	3.38e-05
AT1G51800	3.70448	2.4e-10
AT1G34095	3.68488	0.00234795
AT5G50030	3.68431	2.55e-19
AT5G47600	3.65686	4.26e-15
AT2G24800	3.63852	8.27e-10
AT3G62230	3.63163	4.06e-24
AT5G39580	3.62964	0.000655819
AT1G75870	3.62885	0.00041606
AT1G49290	3.61125	0.000717561
AT5G17390	3.58694	0.000789877
AT1G30700	3.57005	0.00364478
AT1G58120	3.55838	1.31e-07
AT5G06070	3.55207	2.02e-14
AT3G05725	3.54985	0.00113939
AT5G22570	3.53952	0.000106975
AT1G61563	3.53795	3.43e-16
AT3G17060	3.53571	2.79e-06
AT1G14120	3.53215	0.000788483
AT3G43860	3.52797	3.27e-11
AT4G02250	3.50515	4.18e-09
AT3G45060	3.49868	2e-32
AT2G29460	3.48833	6.1e-36
AT2G22055	3.45562	3.06e-07
AT3G01270	3.43645	8.25e-78
AT3G57240	3.41521	3.97e-07
AT1G08150	3.41406	0.00819247
AT3G21840	3.4062	1.03e-05
AT1G26780	3.40207	3.22e-13
AT3G02970	3.37883	9.77e-05
AT3G21830	3.3706	4.49e-08
AT3G62180	3.36694	0.00036553
AT5G12000	3.36028	8.1e-07
AT4G17030	3.35772	3.53e-19
AT3G04360	3.3462	0.00854576
AT5G13580	3.34421	0.00215484
AT1G13710	3.33704	6.76e-06
AT3G24310	3.32261	0.00056073
AT3G57260	3.30693	1.59e-11
AT1G14420	3.30139	8.63e-08
AT4G23140	3.2954	3.88e-11
AT1G61566	3.27216	0.00100033
AT3G48340	3.27208	4.11e-25
AT3G01290	3.23047	8.98e-05
AT5G12960	3.22924	1.05e-15
AT1G79320	3.22911	0.000843154
AT1G59740	3.21542	3.58e-15
AT1G76470	3.21091	1.27e-05
AT4G21895	3.20695	0.00396508
AT2G16970	3.19996	2.49e-05
AT1G49270	3.1991	0.00108705
AT3G13400	3.19457	4.19e-71
AT3G05610	3.19338	6.48e-26
AT3G49540	3.18959	3.42e-30
AT4G21680	3.17605	1.98e-17
AT1G60740	3.15458	6.3e-13
AT4G27580	3.15379	2.56e-05
AT5G07430	3.14709	2.01e-20
AT2G13350	3.12848	0.00749854
AT4G18310	3.12355	9.72e-07
AT2G41370	3.10468	8.76e-14
AT3G43190	3.10239	2.92e-10
AT4G14370	3.08831	0.0018143
AT5G17810	3.08503	4.87e-06
AT1G48020	3.05124	1.56e-07
AT1G09932	3.03881	0.0013977
AT3G57690	3.00516	1.58e-18
AT5G47000	3.00311	2.44e-12
AT3G13390	2.96996	3.21e-10
AT2G29750	2.96762	0.000201657
AT2G23170	2.96525	1.48e-16
AT3G13610	2.96294	0.000505091
AT2G31500	2.96186	5.5e-05
AT1G47990	2.93967	0.00289347
AT4G37990	2.92103	1.7e-52
AT2G19190	2.91749	0.00609836
AT3G07820	2.91174	8.24e-36
AT5G59490	2.90284	0.00753469
AT4G37390	2.90058	6.47e-10
AT5G23190	2.89537	0.000775055
AT2G47030	2.87992	3.27e-23
AT1G28270	2.87884	0.00125882
AT3G26110	2.85851	0.00045165
AT1G61610	2.85788	5.92e-06
AT3G26610	2.85588	3.61e-12
AT5G01550	2.82959	0.00950119
AT4G26280	2.81707	0.00296775
AT5G50270	2.80496	0.000244651
AT2G45220	2.80053	1.79e-69
AT4G35010	2.80005	1.56e-26
AT2G33750	2.79621	2.53e-79
AT5G16960	2.78587	0.00948924
AT1G02390	2.7854	0.00168758
AT1G17540	2.78242	0.00195607
AT1G67105	2.77875	3.66e-23
AT1G55560	2.7588	1.23e-20
AT2G04805	2.74337	0.00232371
AT3G28750	2.73927	7.37e-53
AT4G11890	2.73314	0.000838728
AT5G12180	2.73019	4.94e-05
AT4G36490	2.72551	0.00023725
AT5G03545	2.72465	6.8e-16
AT4G18250	2.7098	0.00047645
AT5G38096	2.70954	4.15e-05
AT2G18120	2.70838	6.24e-27
AT5G52050	2.69631	2.14e-07
AT4G00250	2.68845	4.46e-10
AT5G50830	2.67556	0.000153143
AT1G09080	2.64839	0.001041
AT4G37810	2.64428	2.65e-130
AT4G18596	2.64247	1.34e-12
AT5G04180	2.61253	1.83e-11
AT4G20860	2.60967	0.00433856
AT4G02520	2.60946	0.00183322
AT2G41810	2.6072	0.000117231
AT2G21220	2.59819	0.000142275
AT4G22400	2.58357	6e-10
AT5G46590	2.57668	2.03e-10
AT1G05543	2.57413	0.000208912
AT1G52460	2.57396	1.81e-09
AT4G15975	2.57226	0.00127889
AT1G23760	2.57047	6.52e-227
AT3G18250	2.56818	0.00141701
AT4G18320	2.56458	9.29e-06
AT1G05580	2.55398	1.05e-09
AT3G26830	2.54906	1.94e-09
AT5G26700	2.54526	9.33e-13
AT1G08320	2.54054	0.00831844
AT3G28580	2.53919	1.09e-07
AT1G51250	2.50882	0.00213983
AT1G76930	2.50239	8.78e-29
AT1G65780	2.49743	0.00036136
AT2G26400	2.48864	9.55e-27
AT3G21850	2.47974	3.83e-10
AT1G32350	2.47625	0.00927744
AT2G39200	2.47423	1.87e-05
AT5G60615	2.46524	4.23e-05
AT2G01890	2.45957	0.00305577
AT1G80100	2.45041	0.00538539
AT3G01700	2.44501	2.22e-14
AT3G29590	2.443	5.21e-11
AT3G62150	2.42177	5.63e-14
AT3G30580	2.42175	0.000283873
AT5G50200	2.41458	1.45e-15
AT2G43570	2.41287	7.36e-16
AT1G18290	2.39639	0.00857905
AT5G24790	2.38814	1.8e-14
AT1G20740	2.38359	7.56e-08
AT1G18280	2.38349	0.00151885
AT1G18835	2.38321	0.00811847
AT4G12870	2.38309	0
AT1G69820	2.37085	3.33e-06
AT5G51800	2.36366	0.000915113
AT2G20835	2.35798	1.22e-09
AT1G70390	2.34356	6.28e-05
AT3G30720	2.33968	1.2e-43
AT5G39760	2.30693	1.55e-50
AT1G62500	2.30666	0
AT3G02810	2.29917	0.00125027
AT2G38500	2.28317	1.5e-13
AT3G48920	2.27912	0.00931667
AT1G02790	2.27668	5.32e-33
AT1G09500	2.25962	1.08e-14
AT3G47340	2.25864	0
AT2G07040	2.25498	0.00198632
AT3G25170	2.24516	0.00422592
AT5G49615	2.23711	0.00481759
AT5G56300	2.22629	5.57e-44
AT3G52600	2.22437	0.00431766
AT5G19580	2.21587	1.12e-77
AT2G29490	2.21544	4.81e-08
AT1G61095	2.20782	1.84e-10
AT3G58070	2.19924	4.51e-05
AT3G01420	2.19726	0.000938894
AT1G06100	2.18938	3.21e-07
AT1G30170	2.18355	2.39e-47
AT5G15140	2.18233	1.43e-05
AT3G09530	2.17923	0.00886107
AT4G35770	2.17715	2.58e-22
AT4G00120	2.17022	9.9e-85
AT3G26210	2.16354	0.000520604
AT5G44630	2.16352	0
AT4G02380	2.15803	4.16e-43
AT2G24850	2.15625	8.86e-05
AT5G48140	2.15424	4.92e-05
AT1G21310	2.1487	1.66e-21
AT4G22110	2.13715	0.000282934
AT4G23340	2.12047	1.56e-05
AT3G22540	2.12001	5.36e-20
AT3G26330	2.11998	1.36e-10
AT3G01240	2.11115	6.52e-05
AT3G44580	2.10519	0.000297778
AT3G49270	2.09772	4.78e-101
AT3G12440	2.0971	0.00597638
AT1G16390	2.09604	3.78e-31
AT5G10760	2.0923	1.56e-06
AT3G57460	2.09196	3.12e-06
AT5G54060	2.08702	1.81e-14
AT2G30830	2.07988	3.97e-14
AT4G28720	2.06343	2.96e-16
AT4G35900	2.06183	0.00535498
AT5G06730	2.06179	0.00116854
AT3G05980	2.06092	3.18e-54
AT1G61097	2.04994	0.000806034
AT1G15210	2.04891	2.49e-26
AT1G60730	2.04874	8.69e-18
AT1G01310	2.04694	0.00050383
AT2G20880	2.04462	0.00773194
AT1G06360	2.04089	2.26e-17
AT1G01980	2.02072	0.000232457
AT5G15150	2.01661	3.26e-42
AT5G17130	2.01594	3.29e-06
AT4G11000	2.01404	0.00141738
AT4G33970	2.00908	1.53e-11
AT5G09480	2.00474	0.00532516
AT1G04470	2.00128	0.00341757
AT1G12080	1.9968	1.21e-73
AT4G28140	1.99056	3.16e-05
AT5G44440	1.98942	0
AT3G28740	1.98821	2.03e-49
AT2G39030	1.98272	0.00565039
AT2G44745	1.98175	4.41e-26
AT2G43670	1.97899	8.13e-06
AT3G55970	1.97658	2.34e-57
AT1G78390	1.97439	0.000301631
AT3G20580	1.96727	9.65e-10
AT3G44560	1.96589	1.91e-05
AT2G31220	1.96097	6.56e-06
AT4G29570	1.95921	0.000744366
AT3G48230	1.95022	1.74e-36
AT1G58410	1.94584	0.00365175
AT1G29140	1.93997	0.00296251
AT1G60270	1.93517	4.85e-17
AT1G68110	1.93177	0.000339571
AT4G18290	1.92415	1.52e-58
AT5G43935	1.92233	7.51e-06
AT2G02010	1.91978	4.71e-44
AT3G06260	1.91606	0.0011045
AT2G30310	1.91292	0.00103673
AT1G65890	1.9075	8.14e-14
AT1G01560	1.9044	9.11e-05
AT4G34440	1.89981	0.00247628
AT1G17060	1.89698	0.000424166
AT3G13650	1.89652	8.88e-39
AT5G41380	1.89648	2.89e-06
AT1G17710	1.89291	1.72e-05
AT1G06080	1.89175	4.67e-101
AT1G62510	1.88143	7.95e-08
AT1G23350	1.86929	1.51e-05
AT5G28510	1.86052	0.000100021
AT3G59710	1.85692	0.00218621
AT3G54800	1.85686	9.99e-05
AT4G36740	1.85572	8.17e-20
AT4G10440	1.85262	0.00113939
AT1G21540	1.85213	7.72e-10
AT2G43590	1.85024	4.43e-12
AT4G31610	1.84721	1.3e-84
AT1G54010	1.84635	7.41e-13
AT1G61840	1.84501	0.00612018
AT3G25770	1.84121	7.74e-05
AT5G08250	1.83396	0.00321289
AT3G58120	1.83089	1.22e-17
AT5G65390	1.82424	3.23e-17
AT2G43150	1.82411	1.24e-69
AT2G05380	1.82096	1.18e-101
AT1G76830	1.8159	7.25e-11
AT3G22620	1.80957	0.000475652
AT3G51970	1.80891	0.0023349
AT1G58270	1.8033	0.000105021
AT3G46080	1.79707	0.00935263
AT1G80450	1.79674	7.66e-08
AT5G01870	1.79421	9.35e-75
AT3G51060	1.79178	3.1e-33
AT4G31910	1.79046	5.95e-47
AT1G26960	1.78952	7.34e-61
AT1G30710	1.78654	0.00914206
AT5G08141	1.78577	0.000266514
AT1G69880	1.78129	5.98e-06
AT1G14700	1.77833	2.89e-09
AT4G23270	1.77121	1.03e-05
AT4G02830	1.76669	2.95e-07
AT4G14365	1.76553	0.00158075
AT3G62570	1.76477	3.87e-164
AT1G21520	1.76106	1.03e-12
AT1G19790	1.76058	1.91e-30
AT1G20730	1.75555	1.77e-47
AT4G29690	1.75497	8.13e-06
AT1G65500	1.75392	0.000452139
AT1G77855	1.75242	3.87e-14
AT1G75520	1.74175	3.33e-88
AT1G73360	1.73431	4.25e-14
AT4G01950	1.73429	6.1e-10
AT1G10770	1.72804	2.64e-09
AT1G28660	1.72539	9.39e-07
AT2G33420	1.72102	0.00669493
AT1G75430	1.71812	2.16e-05
AT2G37130	1.7146	1.04e-63
AT4G13180	1.7139	2.92e-42
AT1G13609	1.7125	0.00222508
AT2G41660	1.71221	9.25e-10
AT2G05540	1.70518	6.78e-16
AT2G15490	1.69818	0.00826174
AT1G06540	1.69714	0.00691393
AT3G57510	1.69293	2.77e-06
AT4G35690	1.69065	2.24e-06
AT5G44568	1.67849	0.00398974
AT1G03170	1.67662	2.24e-136
AT1G26945	1.67613	1.05e-17
AT3G22600	1.67444	2.13e-07
AT1G65845	1.67086	0.00634089
AT1G19630	1.65344	1.96e-17
AT4G30610	1.65269	7.96e-28
AT2G47550	1.64777	1.11e-06
AT4G37400	1.64694	9.69e-14
AT2G40370	1.64669	4.51e-05
AT4G30170	1.64392	0.00705809
AT2G23540	1.64126	0.00127291
AT3G23140	1.63885	1.51e-06
AT3G09155	1.63168	0.00186787
AT3G20960	1.62962	0.000521827
AT1G68620	1.62486	5.29e-23
AT1G44130	1.62445	1.13e-12
AT1G19960	1.62336	8.21e-82
AT1G43160	1.61592	0.00930534
AT1G75580	1.61467	3.04e-91
AT1G62480	1.61357	1.42e-133
AT4G08910	1.61315	9.28e-15
AT1G64170	1.60178	2.68e-05
AT3G21660	1.60077	3.75e-16
AT3G62170	1.59925	0.000137866
AT3G52525	1.59603	1.92e-21
AT5G58400	1.58988	8.42e-64
AT1G68780	1.58795	4.57e-10
AT1G19830	1.58637	3.34e-29
AT3G13630	1.58553	7.78e-41
AT1G02230	1.58263	3.56e-05
AT2G42410	1.57629	3.44e-53
AT1G47610	1.57083	2.27e-36
AT1G56210	1.57011	1.17e-120
AT3G10590	1.56915	5.28e-05
AT3G05770	1.56304	0.00222508
AT2G47780	1.56118	0.000245972
AT5G46297	1.55567	1.54e-11
AT1G77860	1.55466	0.00385915
AT4G20320	1.55256	1.72e-278
AT1G73260	1.54233	3.62e-06
AT1G73880	1.54058	1.05e-69
AT4G15480	1.53548	9.88e-36
AT5G44620	1.52905	0
AT4G19980	1.52261	2.23e-05
AT5G23370	1.52107	0.000398379
AT2G05910	1.51772	1.91e-07
AT3G58780	1.51252	0
AT2G26580	1.50683	1.94e-06
AT3G58770	1.50291	0.000218184
AT3G28220	1.50221	9.82e-77
AT3G13672	1.49765	0.00548427
AT1G53490	1.48726	1.18e-14
AT4G27450	1.48644	1.36e-11
AT5G44610	1.486	1.53e-08
AT5G52860	1.4852	2.57e-83
AT1G49320	1.48349	0.00851171
AT1G71692	1.48197	1.25e-07
AT5G07000	1.47499	1.79e-07
AT2G25450	1.47191	1.27e-86
AT2G01520	1.46903	2.83e-17
AT1G20790	1.46257	0.00843873
AT4G14090	1.46109	6.96e-05
AT5G41080	1.46027	2.26e-57
AT4G12890	1.44946	0
AT5G03350	1.44915	0.000717865
AT3G53450	1.4478	6.67e-06
AT5G62160	1.44565	0.000109223
AT3G59900	1.44424	0.000951931
AT1G76790	1.44081	4.74e-10
AT2G28305	1.43884	3.28e-75
AT5G65410	1.4364	3.12e-09
AT1G61810	1.43568	3.73e-39
AT1G52440	1.4354	0.000390987
AT3G15170	1.43084	0.000230749
AT1G35230	1.4303	0.00615661
AT5G04230	1.41642	2.97e-07
AT4G04490	1.41554	0.000884152
AT1G22550	1.4134	6.79e-13
AT5G20635	1.41285	7.1e-36
AT1G80840	1.41167	0.000227361
AT1G68640	1.40998	0.000446189
AT3G18280	1.40649	9.54e-54
AT2G22170	1.39903	3.31e-95
AT4G38080	1.39889	2.37e-05
AT2G34500	1.39431	6.48e-08
AT2G47560	1.39239	7.97e-05
AT1G51035	1.38988	7.64e-07
AT1G28480	1.38926	0.00274821
AT2G37740	1.38868	5.41e-05
AT4G28040	1.38244	0.0018295
AT5G63180	1.37906	3.47e-59
AT1G18870	1.37785	1.82e-23
AT3G06490	1.37258	1.57e-05
AT2G42800	1.3671	3.25e-52
AT5G23820	1.36319	2.23e-33
AT4G34138	1.36054	1.11e-74
AT2G16660	1.35764	1.07e-183
AT1G69100	1.35689	4.57e-35
AT2G46950	1.3555	0.000103583
AT2G41905	1.35481	5.08e-05
AT1G77520	1.35306	5.46e-36
AT4G01360	1.34902	0.00912003
AT3G21710	1.34589	9.38e-13
AT2G29420	1.34446	5.28e-11
AT1G15085	1.34389	0.00485129
AT5G54710	1.34362	4.74e-05
AT4G25860	1.34026	5.99e-13
AT1G33440	1.33939	0.000303315
AT3G49110	1.33747	0.00173603
AT1G12010	1.33648	5.05e-05
AT3G22550	1.33525	4.09e-55
AT5G14380	1.33409	1.16e-05
AT4G11320	1.33213	0
AT5G23350	1.32555	9.78e-06
AT5G12280	1.32519	4.06e-22
AT5G60610	1.32416	8.74e-05
AT1G21475	1.31956	1.08e-05
AT2G40330	1.31874	2.54e-51
AT5G08000	1.31147	1.12e-197
AT3G48580	1.30095	2.9e-185
AT5G10946	1.3005	0.00305505
AT1G11080	1.29819	2.36e-24
AT4G37580	1.29475	6.18e-06
AT1G27040	1.29422	0.00369209
AT5G38800	1.29401	0.00073017
AT3G21500	1.29328	8.3e-95
AT2G46660	1.28843	1.03e-06
AT1G17190	1.28352	8.27e-72
AT1G77870	1.28351	2.66e-12
AT2G21550	1.28006	0.00636662
AT2G30140	1.27773	1.57e-15
AT4G37050	1.27576	0.000128614
AT2G12480	1.26889	2.16e-216
AT1G73590	1.26044	1.2e-56
AT2G05520	1.25769	2.66e-30
AT3G14530	1.25675	3.23e-13
AT1G01480	1.25631	0.000104492
AT1G05577	1.25122	0.0060763
AT4G04460	1.24945	2.58e-11
AT3G25610	1.24897	2.6e-10
AT2G44740	1.24621	2.59e-14
AT5G44410	1.24328	1.42e-39
AT3G12143	1.24053	8.3e-26
AT2G16895	1.23817	7.38e-07
AT5G45670	1.23799	1.24e-267
AT2G06200	1.23752	2.48e-12
AT2G34490	1.23526	3.54e-68
AT2G39330	1.22894	0
AT2G27220	1.22627	1.19e-07
AT1G80820	1.22455	0.00145194
AT1G04150	1.21881	1.09e-06
AT3G44300	1.21783	3.35e-86
AT5G24910	1.21439	6.03e-07
AT5G10625	1.21306	0.00545059
AT1G64620	1.21213	1.73e-21
AT2G22470	1.21034	1.07e-16
AT3G57250	1.20623	4.49e-26
AT2G37290	1.20514	0.00125005
AT4G37750	1.20447	2.17e-73
AT2G43261	1.20232	1.06e-08
AT1G69230	1.19661	1.24e-05
AT2G46960	1.19561	5.03e-92
AT2G29350	1.19424	6.07e-56
AT5G09750	1.19152	2.61e-06
AT5G41750	1.19074	0.00669493
AT1G44350	1.18761	3.04e-56
AT3G19184	1.18497	0.00574785
AT4G23130	1.18487	1e-07
AT4G22490	1.18477	0.00164446
AT3G16240	1.18082	1.16e-214
AT4G01430	1.18002	0.000849356
AT3G53232	1.17998	0.00232007
AT3G25570	1.17709	0.00540943
AT1G03010	1.17438	1.19e-08
AT1G11580	1.17179	2.89e-35
AT4G36930	1.17091	2.82e-59
AT1G08465	1.16884	4.22e-61
AT4G05380	1.16781	0.00034082
AT5G14150	1.1647	0.000143856
AT5G51210	1.16234	0.000144211
AT4G15760	1.16101	2.99e-09
AT4G15610	1.16003	9.46e-17
AT4G22540	1.15985	4.66e-128
AT3G17070	1.1516	4.21e-75
AT5G45720	1.14779	6.03e-17
AT5G56540	1.14315	0.000918211
AT1G71870	1.14173	9.48e-24
AT5G47370	1.1407	2.1e-24
AT2G34650	1.13883	1.22e-34
AT5G12330	1.13698	4.19e-29
AT1G75240	1.13603	3.83e-48
AT4G34800	1.12972	1.26e-06
AT5G15120	1.12606	4.22e-17
AT4G14620	1.12405	1.87e-30
AT5G65970	1.12391	0.00648816
AT4G10380	1.1239	2.27e-06
AT1G13830	1.11919	0.00261443
AT1G70560	1.11677	9.53e-53
AT2G03090	1.11509	5.09e-89
AT3G21770	1.11476	1.05e-05
AT3G10630	1.11352	4.95e-10
AT2G32790	1.11276	2.87e-11
AT5G50260	1.11177	4.03e-24
AT1G23380	1.11164	1.38e-05
AT5G39880	1.10853	5.99e-07
AT3G26170	1.10805	8.23e-20
AT2G47860	1.10455	2.69e-11
AT2G02100	1.10278	1.78e-236
AT1G18200	1.10103	0.00893469
AT5G39610	1.10087	3.08e-05
AT5G49320	1.09984	6.76e-05
AT4G34680	1.09775	1.55e-21
AT1G12180	1.09556	5.32e-62
AT5G62230	1.09542	1.69e-126
AT1G17170	1.09532	1.09e-12
AT1G32300	1.09274	6.73e-15
AT1G17920	1.08945	3.19e-13
AT5G22460	1.08506	1.71e-53
AT1G70680	1.08334	3.42e-13
AT1G60960	1.08097	2.95e-27
AT4G00180	1.07592	6.36e-25
AT2G16060	1.0746	0.00364835
AT1G76780	1.07423	3.31e-06
AT3G62340	1.07202	2.73e-05
AT2G24762	1.07092	1.4e-06
AT5G33290	1.07002	4e-06
AT4G21970	1.0661	4.51e-17
AT5G54510	1.0653	1.39e-33
AT3G13790	1.06463	1.44e-24
AT4G23260	1.06437	0.00114681
AT1G10980	1.06241	1.8e-14
AT1G16950	1.05449	0.00492084
AT3G49940	1.05127	7.04e-13
AT5G07990	1.04944	2.72e-68
AT5G18270	1.04898	0.000116556
AT3G56030	1.04831	0.000254813
AT5G14230	1.04719	1.38e-06
AT1G22360	1.04684	0.000983264
AT5G62750	1.04134	0.0064205
AT5G65530	1.04087	1.69e-14
AT1G02065	1.03633	9.79e-46
AT1G66350	1.03313	2.88e-117
AT4G21500	1.03283	1.81e-06
AT2G45190	1.03031	5.56e-27
AT5G56370	1.02975	4.56e-11
AT3G23130	1.02771	4.91e-19
AT4G36260	1.02746	2.01e-05
AT1G75040	1.02384	6.32e-20
AT5G13330	1.02106	9.4e-13
AT4G21630	1.01662	9.95e-231
AT1G27030	1.01577	4.18e-50
AT1G02640	1.00669	3.83e-35
AT3G49630	1.00194	3.22e-05
