# Supplementary material for: Arabidopsis TCP4 transcription factor inhibits high temperature-induced homeotic conversion of ovules
Source: Nat Commun. 2023 Sep 13;14:5673. doi: 10.1038/s41467-023-41416-1 (PMC10499876; doi:10.1038/s41467-023-41416-1)
Supplement: Supplementary file 5 — Supplementary Data 2 [file 41467_2023_41416_MOESM5_ESM.xlsx]

## Sheet: Sheet1
Supplementary Table 2. Genes down-regulated in tcpDUO mutant under 22℃
AT number	log2 Fold Change	FDR
AT3G05945	-11.3082	2.28e-20
AT1G75945	-11.2153	4.98e-20
AT5G50800	-9.79236	3.45e-15
AT2G29290	-9.51616	3.33e-14
AT1G16410	-9.3627	7.88e-14
AT4G16740	-8.49778	1.47e-22
AT2G27402	-7.99925	2.98e-26
AT1G23130	-7.99564	8.83e-10
AT3G02020	-6.99666	3.45e-10
AT2G30424	-6.51751	6.21e-06
AT4G37980	-6.4684	1.46e-219
AT3G14210	-6.37425	0
AT4G16730	-6.31403	2.84e-30
AT1G43605	-6.25506	3.08e-05
AT2G13570	-5.89271	3.14e-13
AT3G18550	-5.83996	4.24e-05
AT4G28130	-5.82204	0.000294668
AT2G17080	-5.77182	0.000283486
AT5G35932	-5.71379	0.000388147
AT5G02360	-5.66516	0.000416574
AT4G15280	-5.64115	0.000103597
AT1G25270	-5.61468	0.000707239
AT3G13840	-5.52913	0.00146339
AT1G53233	-5.52117	0.000174775
AT3G06955	-5.45569	6.88e-16
AT1G11740	-5.35888	0.00274267
AT2G30810	-5.21601	0.00306465
AT5G42957	-5.1767	3.52e-05
AT4G23300	-5.13955	0.00381246
AT2G38300	-5.0618	8.04e-05
AT4G22115	-5.0417	0.00768204
AT3G17180	-5.04023	9e-05
AT3G06120	-4.8806	4.39e-12
AT4G14080	-4.87943	0.00939925
AT1G53282	-4.87178	0.00903114
AT2G17940	-4.81883	0.00294143
AT2G08220	-4.81883	0.00293488
AT3G27150	-4.72692	1.2e-05
AT5G56795	-4.71228	0.00447065
AT3G24068	-4.64612	7.84e-15
AT3G48310	-4.63515	2.58e-07
AT1G24577	-4.62165	0.000534834
AT1G59940	-4.58932	0.000572763
AT4G14480	-4.57481	1.93e-05
AT2G27420	-4.55522	0.000673142
AT2G39690	-4.55294	7.57e-31
AT3G19620	-4.49713	3.59e-142
AT4G19905	-4.48998	3.56e-05
AT5G53100	-4.47046	0.00879133
AT1G48690	-4.35017	0.00168697
AT5G03130	-4.33352	9.18e-05
AT2G28625	-4.32697	0.0028396
AT4G15270	-4.30408	0.00257257
AT4G29285	-4.28003	7.92e-10
AT2G46765	-4.27069	2.07e-08
AT2G19020	-4.21182	0.00296648
AT1G76530	-4.20138	0.000264013
AT3G19710	-4.1967	2.47e-25
AT2G24610	-4.18506	1.48e-05
AT4G03050	-4.11788	0.000258068
AT5G18430	-4.09776	1.51e-32
AT1G04800	-4.06153	4.19e-82
AT1G14080	-4.04231	0.00572322
AT2G20875	-3.9855	2.76e-09
AT1G13650	-3.97227	3.02e-92
AT3G24220	-3.9694	1.14e-26
AT1G79770	-3.94569	0.00636674
AT1G33811	-3.92685	2.89e-99
AT4G38420	-3.90704	3.58e-41
AT1G69500	-3.88788	9.95e-06
AT5G37478	-3.82902	2.63e-12
AT3G15050	-3.77554	2.55e-10
AT2G19970	-3.72565	7.83e-11
AT1G13635	-3.68919	1.57e-11
AT5G25840	-3.65829	1.01e-16
AT2G19980	-3.65562	1.54e-05
AT1G31173	-3.60361	1.07e-12
AT1G22690	-3.57809	4.55e-26
AT1G24320	-3.56262	3.35e-05
AT1G65860	-3.55794	0.00535498
AT3G45710	-3.55343	7.06e-07
AT1G48670	-3.48591	1.89e-25
AT5G04045	-3.48432	0.000211839
AT5G52900	-3.47891	7.05e-05
AT4G13955	-3.47602	3.27e-08
AT4G15050	-3.45424	5.45e-05
AT1G29010	-3.44455	0.00755122
AT2G29370	-3.44152	0.00803237
AT1G32770	-3.43766	0.00151219
AT5G44260	-3.42531	5.54e-43
AT3G02885	-3.42475	3.49e-17
AT4G26415	-3.39769	6.43e-09
AT5G50050	-3.36273	8.84e-06
AT3G45130	-3.33768	2.62e-16
AT3G50770	-3.3263	1.45e-125
AT3G23480	-3.31743	3e-45
AT4G08875	-3.30462	3.01e-24
AT4G26530	-3.2852	0
AT5G55132	-3.27891	8.99e-31
AT3G03480	-3.27435	0.000476561
AT3G23970	-3.27269	4.12e-12
AT2G05045	-3.25264	0.00153871
AT3G28270	-3.25129	5.53e-194
AT2G23590	-3.25012	4.55e-28
AT5G23010	-3.22353	7.2e-22
AT2G35250	-3.19334	2.08e-12
AT3G28170	-3.14598	6.06e-06
AT2G32100	-3.13179	3.7e-08
AT2G31070	-3.12561	3.45e-160
AT5G46160	-3.12209	6.71e-19
AT1G77093	-3.10996	2.74e-05
AT4G24975	-3.10951	0.0001071
AT5G38420	-3.10421	0
AT3G02500	-3.10232	3.17e-33
AT3G27425	-3.09811	0.00239064
AT5G43285	-3.09376	3.79e-06
AT3G49330	-3.09363	6.09e-12
AT3G06778	-3.08405	3.51e-11
AT4G13210	-3.07645	0.000914861
AT2G44570	-3.0694	6.57e-09
AT5G60553	-3.06765	3.52e-09
AT4G01460	-3.06266	6.09e-72
AT5G34885	-3.0565	1.25e-32
AT3G30384	-3.05473	0.000947267
AT3G17140	-3.05181	0.000375842
AT5G57670	-3.05106	3.58e-08
AT4G19520	-3.04755	8.7e-20
AT2G23010	-3.04322	5.94e-45
AT2G22942	-3.03302	1.96e-07
AT5G34887	-3.03122	1.82e-12
AT1G35537	-3.02863	0.00243867
AT4G16545	-3.02527	1.77e-08
AT3G18362	-3.02244	0.00108472
AT1G36675	-3.01219	0.00385375
AT3G16120	-3.00464	4.36e-30
AT1G56415	-2.99879	5.9e-67
AT3G01500	-2.96214	0
AT4G37360	-2.9575	3.28e-07
AT4G10220	-2.95027	3.67e-05
AT1G18140	-2.94228	1.02e-47
AT4G09462	-2.93872	2.6e-11
AT1G70270	-2.93756	1.2e-40
AT4G09466	-2.93059	1.49e-08
AT5G46730	-2.92159	4.57e-71
AT4G33830	-2.92065	0.00366924
AT1G72920	-2.9179	2.85e-12
AT3G20993	-2.91514	0.00781982
AT2G15020	-2.90601	6.85e-05
AT5G04347	-2.89013	1.29e-06
AT4G33145	-2.88867	0.000810762
AT2G33385	-2.88241	3.71e-14
AT1G04645	-2.87681	5.55e-62
AT5G14200	-2.85961	3.8e-27
AT5G18050	-2.85875	1.1e-16
AT5G38330	-2.85571	6.59e-39
AT1G28030	-2.84242	0.000140136
AT2G40995	-2.84023	1.17e-09
AT5G63085	-2.82637	2.3e-05
AT5G59305	-2.82475	0.000499625
AT5G18403	-2.8234	2.71e-41
AT1G21530	-2.81245	0.000924707
AT3G25180	-2.80926	5.8e-61
AT5G47610	-2.80828	4.26e-34
AT1G70030	-2.80595	2.85e-06
AT1G78440	-2.80231	2.93e-21
AT3G60415	-2.79996	9.28e-36
AT3G22415	-2.79979	2.17e-06
AT3G17230	-2.79964	2.4e-08
AT1G52770	-2.79854	1.09e-19
AT1G48010	-2.79642	0.000390838
AT4G17970	-2.78749	3.68e-12
AT4G14040	-2.7847	1.29e-35
AT1G56620	-2.7839	3.66e-10
AT3G22800	-2.76734	4.96e-06
AT4G12970	-2.76279	5.01e-41
AT3G46250	-2.76171	2.15e-05
AT5G44973	-2.76124	1.46e-28
AT3G29644	-2.73651	2.87e-31
AT1G12672	-2.73176	1.27e-05
AT5G39300	-2.73082	0.00173347
AT3G51760	-2.72627	1.91e-06
AT3G50800	-2.72234	1.92e-07
AT1G51090	-2.70907	2.14e-09
AT1G12610	-2.70353	7.23e-08
AT4G22105	-2.69537	1.35e-07
AT5G48605	-2.6933	3.95e-34
AT3G17152	-2.68859	0.00920162
AT3G09450	-2.68842	1.27e-06
AT2G42170	-2.68704	1.19e-10
AT2G21465	-2.68354	3.06e-79
AT4G30074	-2.6781	5.62e-48
AT1G78950	-2.67561	0
AT3G04545	-2.6741	6.28e-17
AT3G04540	-2.67278	3.02e-22
AT3G30200	-2.66905	5.56e-06
AT4G18900	-2.66392	0.00107762
AT5G46950	-2.66336	0.000428784
AT3G01840	-2.66098	1.7e-08
AT4G15053	-2.65728	4.06e-05
AT1G56418	-2.65421	0.00111567
AT1G60985	-2.65104	2.91e-11
AT5G38005	-2.6495	2.58e-07
AT5G60964	-2.63976	1.66e-34
AT4G17490	-2.63601	5.45e-07
AT2G33233	-2.63514	1.36e-06
AT2G31930	-2.63378	0.00184144
AT2G04031	-2.62556	2.16e-33
AT3G17150	-2.62242	3.81e-87
AT5G63087	-2.6167	8.61e-17
AT4G15735	-2.61641	0.00141718
AT1G65790	-2.61173	0.00010657
AT1G35467	-2.61144	2.86e-25
AT1G10190	-2.60984	0.00245119
AT1G15175	-2.60346	0.0001727
AT4G23882	-2.60337	1.37e-08
AT5G60650	-2.60085	7.08e-09
AT5G62165	-2.59907	1.25e-36
AT4G32090	-2.59716	2.19e-33
AT4G08869	-2.59406	8.64e-29
AT2G30220	-2.58939	0.000305436
AT5G54585	-2.58166	1.59e-08
AT1G68725	-2.57901	9.06e-07
AT5G07690	-2.57629	0.00324306
AT5G42232	-2.57513	5.7e-31
AT3G20075	-2.57004	0.00042791
AT5G48740	-2.56587	9.81e-13
AT2G41470	-2.55959	1.59e-27
AT3G61750	-2.55863	3.46e-12
AT5G43525	-2.55278	1.44e-20
AT3G23880	-2.54891	3.86e-05
AT1G65352	-2.54259	8.42e-06
AT5G22390	-2.54131	0.000271862
AT3G29365	-2.54106	0.000318231
AT3G62740	-2.52926	0.00590224
AT1G45215	-2.52918	3.49e-57
AT5G45980	-2.52698	0.00273789
AT3G14760	-2.52382	4.03e-05
AT5G27495	-2.52169	2.38e-12
AT1G66690	-2.51991	2.9e-05
AT5G59100	-2.51701	0.00439949
AT4G39917	-2.51616	2.86e-13
AT5G43510	-2.51455	3.71e-15
AT5G08730	-2.5099	0.000287559
AT2G12465	-2.5084	1.81e-07
AT2G46375	-2.50765	0.00241997
AT3G49307	-2.50327	1.56e-16
AT5G63590	-2.50144	0.00167063
AT3G50220	-2.50116	3.76e-12
AT1G56385	-2.49736	8.86e-92
AT2G20597	-2.49206	1.54e-48
AT2G29330	-2.48936	5.65e-07
AT2G20595	-2.48877	4.05e-31
AT5G19172	-2.48813	3.43e-26
AT5G50750	-2.48553	3.22e-09
AT3G55665	-2.48511	0.00281917
AT3G62410	-2.48419	3.41e-237
AT5G25230	-2.47807	0.00139639
AT3G27690	-2.4729	0
AT3G44115	-2.47111	3.93e-48
AT3G08500	-2.46981	0.000535364
AT2G22330	-2.46413	0.000106316
AT5G20630	-2.46382	0
AT5G03960	-2.45751	1.42e-21
AT1G57775	-2.45668	4.35e-48
AT3G01331	-2.45554	2.78e-19
AT2G28315	-2.45341	2.89e-24
AT1G45190	-2.45334	2.64e-54
AT3G61182	-2.45233	1.77e-17
AT4G30290	-2.45129	0.000137386
AT3G01326	-2.45099	6.64e-07
AT3G16920	-2.44953	1.57e-69
AT5G25400	-2.44819	0.00249182
AT1G04110	-2.44221	6.94e-21
AT1G26795	-2.4367	2.96e-08
AT4G08025	-2.43551	1.62e-94
AT3G01323	-2.43058	2.28e-13
AT5G46873	-2.42972	0.000523563
AT1G57777	-2.42695	1.7e-96
AT2G02490	-2.42508	1.47e-21
AT3G03828	-2.42469	1.01e-34
AT4G23680	-2.42458	1.65e-135
AT3G44490	-2.42454	0.00559893
AT5G50423	-2.42266	1.51e-70
AT1G56553	-2.41703	3.03e-33
AT5G43513	-2.41516	1.79e-67
AT4G17245	-2.41306	8e-27
AT5G16486	-2.40975	0.00170343
AT2G25482	-2.40791	9.16e-109
AT1G32280	-2.40707	5.53e-16
AT1G23200	-2.40445	3.76e-07
AT4G30070	-2.40372	0.00312757
AT2G21655	-2.40168	1.88e-75
AT3G48300	-2.38928	3.31e-08
AT1G22210	-2.38125	0.00362984
AT3G02150	-2.37723	3.68e-19
AT1G66230	-2.37476	2.52e-08
AT2G35075	-2.37459	2.55e-06
AT5G24316	-2.37402	1.94e-21
AT5G04047	-2.37119	3.16e-43
AT1G45227	-2.36701	4.57e-44
AT1G11593	-2.36678	3.4e-16
AT5G17420	-2.36417	7.37e-74
AT2G02525	-2.36259	3.75e-11
AT1G57760	-2.35612	1.18e-93
AT3G55240	-2.35423	1.22e-07
AT1G01305	-2.35119	1.42e-84
AT3G45140	-2.34589	0
AT5G48490	-2.34423	1.15e-48
AT4G04810	-2.344	0.000472606
AT2G02515	-2.34307	2.06e-13
AT1G50325	-2.341	2.99e-19
AT3G48231	-2.34083	3.75e-56
AT2G14378	-2.34066	6.07e-61
AT5G59520	-2.3378	0.000362552
AT2G26220	-2.3373	3.43e-05
AT4G38950	-2.33624	4.6e-271
AT2G37090	-2.33456	1.53e-16
AT1G67270	-2.33181	0.000134097
AT5G34883	-2.33033	1.97e-05
AT1G11070	-2.33007	6.56e-16
AT5G35960	-2.3299	6.79e-07
AT5G43518	-2.32965	5.64e-73
AT3G55990	-2.32936	6e-34
AT3G43470	-2.32731	0.000462329
AT1G45225	-2.32645	3.97e-87
AT3G06985	-2.32577	1.66e-07
AT5G04350	-2.32511	0.00483768
AT1G78530	-2.32492	8.23e-07
AT1G14150	-2.3078	6.54e-67
AT2G04925	-2.30584	1.14e-05
AT5G47440	-2.30431	1.11e-12
AT5G22970	-2.30186	1.28e-51
AT5G58310	-2.29822	8.34e-68
AT3G47220	-2.29784	1.24e-10
AT5G66400	-2.2957	1.76e-16
AT4G00190	-2.29534	9.46e-06
AT3G30247	-2.2945	7.71e-76
AT2G36695	-2.29142	8.99e-48
AT1G12670	-2.29119	6.54e-71
AT5G46960	-2.2857	1.67e-21
AT5G25190	-2.28328	3.95e-09
AT2G38080	-2.28249	1.24e-82
AT4G17220	-2.28013	2.23e-08
AT4G09153	-2.27838	2.31e-09
AT1G50960	-2.27824	3.52e-05
AT5G60380	-2.27443	2.87e-05
AT1G68520	-2.26936	3.72e-275
AT5G15500	-2.26898	3.3e-07
AT3G24510	-2.26862	2.18e-80
AT3G17080	-2.26167	9.98e-07
AT3G02670	-2.2615	9.92e-17
AT1G49130	-2.2615	1.59e-59
AT4G13263	-2.26079	4.39e-101
AT3G59960	-2.25879	0.00490137
AT3G57840	-2.25876	1.53e-25
AT5G09370	-2.25371	8.27e-71
AT3G28857	-2.25236	0.000115193
AT3G24065	-2.25223	1.97e-06
AT2G12475	-2.24974	1.12e-10
AT2G03710	-2.24907	1.24e-53
AT1G45223	-2.24894	1.24e-26
AT1G69818	-2.2474	1.56e-15
AT1G14455	-2.24617	1.22e-38
AT5G18060	-2.24536	1.19e-09
AT2G32290	-2.24389	4.39e-14
AT2G24693	-2.24314	2.78e-109
AT2G23990	-2.24228	2.14e-28
AT5G37474	-2.24073	9.25e-07
AT5G16570	-2.23969	4.02e-12
AT1G53230	-2.23858	3.57e-18
AT3G17110	-2.23849	9.56e-05
AT2G01918	-2.23749	3.69e-15
AT5G48953	-2.23741	1.71e-09
AT5G08315	-2.23741	2.53e-23
AT5G11190	-2.23495	1.69e-06
AT5G42567	-2.22905	3.37e-57
AT1G09370	-2.22451	3.75e-18
AT4G13770	-2.2231	3.08e-27
AT1G73610	-2.22066	3.73e-13
AT4G30067	-2.21263	2.37e-09
AT3G55252	-2.21086	1.81e-14
AT4G11510	-2.2106	4.98e-40
AT5G60945	-2.20751	1.6e-67
AT5G18990	-2.20499	1.37e-08
AT3G51325	-2.19905	0.000441343
AT4G24974	-2.19898	1.03e-14
AT1G46768	-2.19351	3.63e-08
AT1G12480	-2.19248	0.00512401
AT1G63295	-2.19157	8.56e-08
AT3G11750	-2.186	8.75e-10
AT5G16453	-2.18599	8.33e-39
AT1G76750	-2.18383	1.43e-17
AT4G18780	-2.18321	6.4e-52
AT5G63063	-2.18319	2.34e-26
AT5G35405	-2.18192	1.21e-47
AT4G23355	-2.17714	0.000791092
AT1G77525	-2.17593	4.62e-46
AT1G18265	-2.17134	3.27e-10
AT5G42710	-2.17092	1.23e-06
AT1G03055	-2.16989	3.56e-07
AT4G27550	-2.1697	0.00224694
AT4G13261	-2.16932	1.47e-79
AT4G26150	-2.16533	9.39e-16
AT5G46220	-2.16297	4.58e-05
AT2G39851	-2.1628	4.91e-118
AT4G28500	-2.16056	8.38e-11
AT3G63160	-2.15866	2.89e-238
AT2G06090	-2.15721	2.79e-09
AT1G58055	-2.1474	2.74e-07
AT4G11653	-2.14091	1.37e-18
AT5G16490	-2.14086	9.73e-16
AT3G01185	-2.13744	1.78e-81
AT2G05995	-2.13713	4.55e-11
AT3G45680	-2.13457	8.77e-64
AT4G17505	-2.13236	5.47e-06
AT2G25185	-2.13193	2.42e-06
AT4G35165	-2.13107	6.89e-85
AT1G45221	-2.13011	5.61e-29
AT1G01900	-2.12783	2.76e-18
AT3G29797	-2.12691	2.26e-75
AT3G20300	-2.1252	7.74e-15
AT1G30972	-2.1216	0.0065855
AT1G52830	-2.1179	0.00392237
AT2G34600	-2.11708	0.00194915
AT4G33810	-2.11594	2.36e-11
AT3G05460	-2.11552	4.2e-84
AT5G25640	-2.114	0.0011916
AT5G62380	-2.11075	3.42e-07
AT3G10600	-2.10834	9.96e-06
AT2G15180	-2.10809	5.11e-08
AT4G09465	-2.10771	5.49e-10
AT3G17227	-2.09942	1.03e-13
AT1G35310	-2.09861	0
AT4G35725	-2.09799	4.32e-05
AT5G10180	-2.09603	3.09e-70
AT5G13600	-2.09202	2.11e-06
AT1G47450	-2.09089	2.64e-41
AT2G47115	-2.08529	1.78e-07
AT3G23090	-2.07978	4.04e-07
AT2G21727	-2.07771	2.75e-65
AT2G36750	-2.07643	2.19e-25
AT3G56610	-2.07613	2.5e-37
AT4G26950	-2.07463	1.13e-08
AT1G73140	-2.07231	0.00201576
AT1G55660	-2.0673	0.00227523
AT1G63522	-2.06617	9.16e-10
AT1G10745	-2.06547	0.000123044
AT3G57850	-2.06348	8.71e-23
AT1G76650	-2.05892	1.26e-09
AT3G53720	-2.0586	3.09e-09
AT1G72930	-2.05682	1.21e-47
AT1G33800	-2.05409	4.32e-16
AT2G04041	-2.05332	5.23e-38
AT1G73603	-2.05298	1.04e-36
AT3G30383	-2.04958	2.74e-33
AT2G38255	-2.04788	0.000113083
AT1G55260	-2.04713	1.04e-209
AT2G04037	-2.04681	8.39e-37
AT3G23840	-2.04012	1.54e-11
AT5G44130	-2.03965	1.42e-22
AT5G14740	-2.03897	1.96e-133
AT4G34580	-2.03778	0.00366943
AT5G10100	-2.03772	4.91e-95
AT3G21870	-2.03628	5.71e-12
AT5G55930	-2.03452	1.86e-73
AT5G50300	-2.02813	0.00394767
AT1G78230	-2.0263	9.81e-15
AT1G52970	-2.02486	9.03e-76
AT4G39070	-2.02276	0.00520957
AT1G58602	-2.02273	5.76e-148
AT3G10890	-2.01974	4.29e-13
AT2G43100	-2.01886	0.000128241
AT3G44117	-2.0166	1.09e-11
AT1G25460	-2.01573	0.0088583
AT5G03480	-2.01456	0.00630803
AT5G58830	-2.01079	5.22e-13
AT3G11480	-2.00979	1.43e-29
AT2G27315	-2.00887	8.7e-33
AT5G03170	-2.007	3.06e-40
AT2G34850	-2.00656	1.74e-10
AT5G45970	-2.00575	2.46e-07
AT5G58412	-2.00265	2.75e-24
AT2G24205	-1.99851	3.17e-75
AT4G25530	-1.9985	2.63e-06
AT4G23350	-1.99807	3.16e-12
AT5G42955	-1.99748	1.35e-05
AT3G56730	-1.99622	0.000138898
AT5G60000	-1.99612	1.88e-59
AT4G19645	-1.99582	0.000607368
AT2G40460	-1.99485	9.26e-243
AT1G36940	-1.99394	0.00622471
AT4G30250	-1.99297	0.000762942
AT4G02655	-1.98616	9.55e-32
AT4G00780	-1.98065	1.91e-16
AT4G03945	-1.97666	0.000151478
AT4G13810	-1.97392	2.48e-14
AT2G23800	-1.97237	1.2e-06
AT2G35210	-1.97103	0.000171494
AT2G32140	-1.97078	0.00301852
AT3G13130	-1.97064	0.00187844
AT3G18660	-1.96719	1.8e-14
AT2G04160	-1.96619	2.99e-35
AT3G15570	-1.96452	2.21e-06
AT2G28690	-1.96367	0.00347676
AT3G11990	-1.96004	1.1e-116
AT3G49300	-1.95948	8.79e-13
AT5G40260	-1.95877	4.32e-10
AT1G75550	-1.94951	2.64e-05
AT4G19170	-1.94862	7.06e-18
AT4G17713	-1.94789	0.00403477
AT1G68570	-1.94751	4.38e-288
AT1G78710	-1.94529	2.17e-07
AT2G32160	-1.94336	1.48e-13
AT5G43870	-1.93204	4.52e-42
AT2G29130	-1.93146	1.8e-11
AT3G10525	-1.92911	2.31e-09
AT2G40320	-1.92832	1.44e-21
AT1G59835	-1.92757	4e-07
AT3G20420	-1.92659	6.81e-06
AT4G18770	-1.92438	0.000109903
AT5G12110	-1.92347	1.14e-21
AT1G09480	-1.92302	1.16e-05
AT2G45180	-1.92301	8.9e-61
AT1G73607	-1.92219	6.57e-31
AT5G45910	-1.91808	6.27e-96
AT2G03955	-1.91544	0.00469033
AT4G09990	-1.91215	1.59e-08
AT1G79910	-1.9102	9.64e-06
AT1G31450	-1.90918	2.32e-46
AT3G24140	-1.90782	1.79e-37
AT4G18630	-1.90215	4.4e-20
AT5G04140	-1.89854	0
AT1G07180	-1.89463	2.36e-23
AT5G02090	-1.8927	3e-06
AT5G38410	-1.89096	0
AT5G64720	-1.89085	9.09e-18
AT4G26580	-1.88582	8.47e-09
AT2G35890	-1.88524	1.74e-06
AT5G12870	-1.88113	1.75e-06
AT1G29910	-1.8798	0
AT2G21750	-1.87669	8.91e-27
AT5G28000	-1.87325	4.42e-12
AT5G06930	-1.86794	1.55e-11
AT2G16750	-1.86709	2.35e-13
AT1G04920	-1.8636	4.17e-15
AT2G45900	-1.86309	2.29e-34
AT1G29920	-1.86136	0
AT3G53980	-1.85935	9.71e-52
AT3G55100	-1.85918	0.000215563
AT1G22015	-1.85594	1.22e-15
AT5G02580	-1.85514	1.1e-05
AT2G20570	-1.84414	3.67e-75
AT4G33330	-1.8416	5.38e-07
AT2G28760	-1.83993	1.37e-36
AT3G05180	-1.83925	4.97e-45
AT1G78450	-1.83261	1.74e-81
AT1G72910	-1.83221	3.94e-12
AT3G51750	-1.83218	0.000430226
AT2G45890	-1.83213	1.27e-09
AT1G32100	-1.83211	1.94e-37
AT2G41940	-1.83056	8.79e-19
AT5G11940	-1.82986	3.28e-22
AT3G46840	-1.82576	0.000688969
AT2G22190	-1.82361	6.34e-31
AT4G22810	-1.82317	5.9e-06
AT1G72900	-1.82298	1.28e-26
AT2G45350	-1.81948	6.01e-05
AT2G36325	-1.81939	4.67e-122
AT2G29980	-1.81801	0
AT2G46760	-1.81769	0.000201553
AT3G14820	-1.81632	0.00184144
AT5G33340	-1.80997	1.5e-14
AT2G35615	-1.80789	3.18e-50
AT4G20050	-1.80604	5.15e-24
AT2G18670	-1.80486	6.16e-08
AT1G62560	-1.80209	7.58e-07
AT2G33130	-1.80188	0.00146156
AT3G57310	-1.79536	0.00106319
AT4G00467	-1.79284	2.02e-05
AT4G33800	-1.79102	3.89e-05
AT3G48205	-1.78801	5.32e-16
AT5G54062	-1.78728	1.89e-25
AT2G38900	-1.77708	4.26e-30
AT1G29200	-1.77642	0.000185402
AT1G18197	-1.77442	0.00653132
AT4G19530	-1.77415	3.49e-09
AT1G47470	-1.77311	1.34e-61
AT5G28237	-1.77114	4.23e-61
AT1G77765	-1.76979	0.000357706
AT2G43920	-1.76937	6.4e-08
AT2G31900	-1.7675	1.05e-12
AT5G49730	-1.76297	4.03e-113
AT5G26330	-1.76272	4.64e-17
AT1G52700	-1.76198	1.7e-11
AT3G29410	-1.75843	0.00548101
AT1G77690	-1.75831	6.43e-46
AT4G12917	-1.75797	1.72e-23
AT5G34795	-1.75681	3.84e-08
AT2G25150	-1.75488	5.49e-05
AT1G15980	-1.74689	1.95e-161
AT3G54925	-1.74679	5.76e-07
AT1G34060	-1.74578	9.11e-18
AT5G19260	-1.74564	0.0030282
AT4G39650	-1.74379	2.76e-05
AT1G51405	-1.74317	5.63e-07
AT5G17830	-1.74171	0.0074722
AT1G58370	-1.73944	3.27e-21
AT1G03920	-1.73655	6.27e-12
AT2G41120	-1.7362	5.18e-05
AT2G35670	-1.73405	4.59e-05
AT2G36355	-1.73378	0.000170386
AT1G66810	-1.73343	8.62e-07
AT5G48850	-1.73117	6.76e-35
AT2G15340	-1.72228	0.00468189
AT4G20800	-1.71423	7.39e-19
AT3G43600	-1.71253	2.44e-08
AT2G38210	-1.71197	9.16e-05
AT1G75460	-1.71126	9.05e-72
AT3G26960	-1.7105	1.25e-16
AT2G23690	-1.70992	1.23e-14
AT5G59130	-1.70861	1.91e-142
AT4G17860	-1.70707	0.00765982
AT1G02820	-1.70303	0.00291345
AT1G49715	-1.6974	1.47e-15
AT5G23960	-1.69067	0
AT4G09090	-1.68978	4.84e-05
AT1G08340	-1.68914	1.46e-10
AT1G22600	-1.68903	0.0049394
AT5G39210	-1.68809	8.28e-32
AT4G39000	-1.68726	2.2e-16
AT3G62020	-1.68688	7.1e-29
AT3G55500	-1.68633	1.4e-07
AT2G21740	-1.68251	9.73e-08
AT1G68200	-1.67806	6.54e-07
AT5G40020	-1.67083	5.9e-08
AT5G01360	-1.6671	3.93e-14
AT2G35150	-1.66635	7.15e-38
AT1G60190	-1.66343	8.18e-05
AT5G58570	-1.66339	0.0001
AT5G25950	-1.66234	0.00381655
AT1G79840	-1.66234	1.05e-24
AT5G15160	-1.66227	1.08e-07
AT2G28680	-1.65975	4.09e-08
AT5G44030	-1.65942	1.97e-67
AT3G62750	-1.65845	3.06e-57
AT2G44460	-1.65801	5.35e-34
AT1G14755	-1.65251	0.00153977
AT5G17300	-1.65108	1.73e-32
AT1G78850	-1.6492	8.18e-05
AT3G26280	-1.64786	6.42e-14
AT3G47250	-1.64561	1.66e-44
AT3G08240	-1.64483	0.00692924
AT3G27170	-1.64412	1.19e-08
AT1G52910	-1.64401	3.75e-12
AT4G37925	-1.64206	4.48e-61
AT3G46850	-1.63994	6.91e-08
AT2G25130	-1.63967	0.000514294
AT5G06610	-1.63936	1.77e-54
AT2G41640	-1.63794	2.66e-05
AT1G05310	-1.63758	6.6e-06
AT1G13755	-1.63472	1.13e-07
AT1G27380	-1.63364	0.00034658
AT4G35640	-1.63151	3.17e-13
AT1G20850	-1.63035	5.99e-87
AT3G48950	-1.6275	0.00590731
AT5G11060	-1.62626	1.02e-123
AT2G23148	-1.61957	2.27e-05
AT1G07450	-1.61816	5.88e-64
AT3G27250	-1.6142	0.00122038
AT2G01590	-1.61226	2.53e-43
AT2G18938	-1.61102	0.00527829
AT4G00220	-1.60647	0.000868064
AT1G01590	-1.60491	2.51e-31
AT4G14276	-1.60323	0.000632784
AT4G19430	-1.60257	1.58e-30
AT5G47380	-1.60253	1.49e-26
AT5G61520	-1.60214	3.53e-26
AT2G13360	-1.59816	0
AT1G69160	-1.59301	1.82e-29
AT2G03290	-1.59059	0.00752777
AT4G06955	-1.58966	0.0040684
AT2G09525	-1.58812	0.000448587
AT1G68190	-1.58284	1.06e-18
AT1G62333	-1.58244	1.01e-66
AT1G21460	-1.57746	5.66e-274
AT5G26090	-1.57525	4.64e-11
AT3G62160	-1.57414	1.39e-06
AT1G24400	-1.57182	2.12e-32
AT2G23970	-1.57085	7.61e-06
AT2G40960	-1.56946	2.22e-18
AT1G79620	-1.56834	5.49e-26
AT3G46780	-1.56693	0
AT2G42380	-1.56546	9.04e-14
AT1G66390	-1.56526	5.13e-08
AT1G10360	-1.56445	2.19e-61
AT3G47400	-1.56373	3.39e-05
AT5G50915	-1.56225	1.08e-26
AT4G28700	-1.56203	2.97e-08
AT1G16290	-1.56194	0.00662004
AT1G71050	-1.55975	3.29e-30
AT3G23060	-1.55932	0.00206934
AT1G20120	-1.55754	0.0012636
AT1G19150	-1.55591	2.21e-95
AT5G50160	-1.55523	1.11e-281
AT1G18773	-1.54602	0.000376214
AT1G51240	-1.54273	0.00203675
AT1G09750	-1.5417	3.77e-157
AT3G26230	-1.53747	0.00262583
AT2G40670	-1.53717	4.34e-08
AT1G15260	-1.53407	6.83e-59
AT1G67100	-1.53188	0.00486185
AT3G11110	-1.53119	0.003245
AT5G42800	-1.52814	2.8e-37
AT4G33010	-1.52544	0
AT5G45310	-1.52531	0.000743097
AT1G03130	-1.52089	0
AT5G09660	-1.5199	4.72e-223
AT1G16730	-1.51919	4.27e-06
AT2G27400	-1.51907	5.92e-05
AT2G05100	-1.51694	0
AT4G27950	-1.51452	3.17e-08
AT1G57590	-1.51259	6.23e-10
AT1G78120	-1.51203	2.94e-12
AT3G19680	-1.50946	4.43e-48
AT5G60910	-1.50779	4.02e-166
AT1G01600	-1.50694	5.92e-31
AT4G12830	-1.50501	1.08e-18
AT5G37500	-1.50482	1.24e-87
AT5G21100	-1.50407	7.67e-119
AT2G29090	-1.50265	2.37e-09
AT1G20080	-1.50146	0.00217506
AT3G47430	-1.49986	1.25e-22
AT1G19640	-1.49981	2.25e-09
AT1G69523	-1.4993	1.04e-18
AT5G25220	-1.4986	3.67e-116
AT2G15840	-1.49781	0.00464069
AT5G62170	-1.49764	2.56e-55
AT5G57340	-1.49201	7.64e-29
AT4G14690	-1.49175	7.51e-29
AT2G28400	-1.49129	1.12e-21
AT3G48720	-1.48953	4.24e-10
AT5G05840	-1.48939	3.89e-06
AT5G18020	-1.48904	3.87e-08
AT2G40435	-1.48647	7.18e-20
AT3G01795	-1.48494	2.41e-10
AT5G60490	-1.48341	5.23e-24
AT1G60390	-1.48174	1.66e-54
AT2G37100	-1.48143	0.000126051
AT3G58990	-1.48138	0.000235861
AT4G00940	-1.4798	0.000845056
AT3G62550	-1.47771	9.74e-45
AT2G39730	-1.47745	0
AT5G11540	-1.47314	2.13e-06
AT5G58260	-1.47034	4.51e-62
AT1G15550	-1.4702	2.26e-06
AT3G01990	-1.46921	0.00178932
AT4G24350	-1.46908	3.7e-23
AT5G52965	-1.46858	5.95e-05
AT5G60900	-1.46592	1.39e-09
AT2G40520	-1.46557	2.51e-76
AT4G21730	-1.46427	3.47e-05
AT1G76080	-1.46322	1.52e-126
AT5G38000	-1.46101	4.34e-06
AT2G05070	-1.46071	0
AT3G50560	-1.45895	1.95e-11
AT5G18030	-1.45855	4.98e-12
AT5G54250	-1.45855	6.88e-57
AT4G28703	-1.45783	2.23e-08
AT1G11450	-1.45772	0.000116675
AT3G27200	-1.45743	1.45e-27
AT4G40065	-1.45727	0.000845196
AT1G31935	-1.45339	9.25e-07
AT1G06645	-1.45297	4.97e-11
AT4G03930	-1.45138	0.00599568
AT2G26530	-1.45076	2.01e-07
AT5G25130	-1.45067	3.93e-05
AT1G61300	-1.44742	8.02e-25
AT5G47220	-1.44735	3.55e-05
AT5G13730	-1.44519	2.28e-38
AT2G02450	-1.44493	1.5e-15
AT1G63750	-1.4435	5.72e-05
AT1G74880	-1.44346	3.35e-67
AT5G53520	-1.44134	0.000125934
AT1G72890	-1.44008	7.23e-06
AT5G56860	-1.43946	1.5e-15
AT5G46830	-1.43769	0.00258706
AT3G55710	-1.43248	7.36e-56
AT5G21430	-1.43208	4.9e-31
AT5G35740	-1.4317	2.93e-17
AT4G39320	-1.42611	8.51e-22
AT5G53590	-1.42481	3.49e-13
AT1G69490	-1.42037	5.46e-15
AT3G25760	-1.41998	7.81e-09
AT1G80050	-1.41995	1.98e-53
AT3G09540	-1.4196	2.83e-08
AT5G54240	-1.41898	0.000205457
AT4G08160	-1.41752	1.32e-10
AT5G48920	-1.4115	3.49e-06
AT2G23760	-1.41069	7.4e-08
AT4G24480	-1.4094	4.71e-14
AT1G76110	-1.40892	4.02e-26
AT1G73560	-1.40388	0.00561693
AT4G36040	-1.40369	0
AT5G02350	-1.40249	0.00761161
AT2G43120	-1.40202	5.17e-26
AT1G64400	-1.40195	2.65e-35
AT3G21790	-1.40029	2.79e-20
AT5G49450	-1.39989	1.56e-07
AT3G01070	-1.39981	0.000195279
AT5G41050	-1.3997	2.83e-51
AT5G64040	-1.39958	0
AT1G65490	-1.39953	0.000167872
AT5G38430	-1.39925	2.58e-232
AT5G14180	-1.39826	9.48e-08
AT5G52830	-1.39661	3.11e-05
AT1G70810	-1.39658	5.14e-12
AT3G15840	-1.39603	1.67e-99
AT1G51960	-1.39458	0.00790259
AT5G24155	-1.39457	1.38e-10
AT4G23880	-1.39413	3.03e-12
AT4G12430	-1.39107	1.69e-21
AT5G39080	-1.39016	1.62e-12
AT4G01060	-1.39002	8.12e-06
AT2G33280	-1.38654	0.000197373
AT3G28960	-1.38548	0.00714151
AT2G42540	-1.38508	1.04e-177
AT5G52390	-1.38468	7.52e-53
AT5G51890	-1.38455	1.31e-25
AT3G24535	-1.38416	0.00669493
AT3G56275	-1.38201	1.7e-05
AT1G02580	-1.38099	0.00181262
AT5G62920	-1.37735	5.99e-14
AT3G63140	-1.37537	7.1e-193
AT3G10780	-1.37319	7.73e-05
AT3G61900	-1.3708	0.000216459
AT1G29395	-1.37074	5.1e-97
AT1G60989	-1.37056	0.000336978
AT4G39340	-1.36989	4.82e-12
AT4G37260	-1.36967	6.96e-100
AT2G32990	-1.36645	6.88e-71
AT5G26220	-1.36451	5.34e-45
AT4G14780	-1.36419	0.000396107
AT5G19650	-1.36364	0.00473511
AT5G58580	-1.3636	0.00225598
AT1G34315	-1.36059	1.11e-10
AT1G64500	-1.35901	1.07e-18
AT5G05960	-1.35863	0.000522701
AT1G22910	-1.35674	1.32e-65
AT2G46640	-1.35358	5.14e-08
AT1G08283	-1.35147	2.51e-12
AT3G14420	-1.34873	0
AT2G28410	-1.34871	8.87e-20
AT1G73680	-1.34861	2.07e-51
AT5G07080	-1.34426	6.11e-08
AT3G59030	-1.34373	1.82e-15
AT1G80440	-1.343	8.08e-18
AT5G07800	-1.34208	7.67e-10
AT4G35350	-1.34193	6.28e-29
AT2G21330	-1.33931	0
AT1G69480	-1.33676	2.04e-08
AT5G43750	-1.33496	1.03e-61
AT3G07350	-1.33265	0.0054957
AT2G29320	-1.33247	1.52e-46
AT3G50820	-1.33138	0
AT2G05160	-1.32931	0.000914441
AT3G14850	-1.32691	1.47e-05
AT5G09820	-1.32476	2.72e-22
AT3G54050	-1.32386	0
AT3G45870	-1.32351	0.000667901
AT2G03310	-1.32121	5.5e-07
AT1G50732	-1.32016	1.01e-06
AT1G15170	-1.3197	3.6e-09
AT5G56100	-1.31885	0.00110451
AT3G44730	-1.31829	1.25e-21
AT5G46915	-1.31822	0.000321306
AT1G62630	-1.31674	3.52e-17
AT3G01440	-1.3165	5.53e-19
AT1G22885	-1.31576	4.28e-08
AT5G05580	-1.3144	2.93e-35
AT3G52340	-1.31161	1.77e-35
AT3G48420	-1.31046	7.48e-98
AT3G59480	-1.30759	2.01e-24
AT5G05390	-1.30405	6.54e-06
AT5G57180	-1.29757	5.59e-126
AT3G14450	-1.29738	2.94e-08
AT1G42970	-1.29552	0
AT3G49070	-1.29531	0.00406962
AT1G63910	-1.29317	0.00616788
AT3G61950	-1.29285	8.42e-39
AT2G38320	-1.29218	7.16e-05
AT3G14170	-1.29216	3.36e-07
AT1G11362	-1.29211	0.00145766
AT1G09890	-1.29179	0.000350047
AT1G43790	-1.2866	1.39e-13
AT3G25880	-1.28577	0.000296336
AT5G26660	-1.28249	6.01e-20
AT3G18773	-1.2798	2.14e-06
AT1G12260	-1.27857	4.43e-06
AT1G05680	-1.27752	4.99e-34
AT3G51420	-1.27743	2.24e-48
AT4G32500	-1.27709	1.36e-06
AT2G45750	-1.27419	1.68e-07
AT1G24148	-1.2738	1.02e-05
AT3G01680	-1.2734	9.54e-55
AT5G17860	-1.27207	5.46e-67
AT4G18390	-1.27191	1.6e-70
AT1G32080	-1.27014	1.75e-208
AT1G64370	-1.2683	6.45e-49
AT4G30590	-1.26706	1.43e-05
AT5G56970	-1.26623	0.000713704
AT1G08630	-1.26479	4.36e-87
AT4G34610	-1.26413	4.26e-10
AT1G64780	-1.26338	1.38e-14
AT1G47490	-1.26331	7.88e-57
AT4G21445	-1.26276	1.77e-18
AT1G12860	-1.2617	1.62e-42
AT5G27320	-1.26073	8.94e-21
AT5G24105	-1.26039	1.23e-05
AT1G58070	-1.25983	1.55e-05
AT5G53592	-1.25951	0.00867801
AT5G56550	-1.25755	1.01e-06
AT5G11070	-1.25717	7.29e-25
AT4G14020	-1.25082	1.63e-07
AT1G70820	-1.24972	7.15e-101
AT2G32860	-1.24963	4.29e-58
AT5G25620	-1.24823	6.37e-06
AT2G46820	-1.24818	2.36e-240
AT5G19220	-1.24792	2.45e-61
AT2G36870	-1.2479	1.09e-20
AT3G16800	-1.24778	1.51e-06
AT4G13830	-1.24411	1.14e-21
AT2G10940	-1.24274	0
AT5G10260	-1.24258	0.000175408
AT3G12500	-1.24091	0.00010961
AT3G29670	-1.24084	0.00224373
AT5G16980	-1.24028	0.00023725
AT5G44360	-1.23903	0.000183017
AT5G17450	-1.23844	8e-05
AT1G56190	-1.23816	2.52e-160
AT1G76090	-1.23695	1.74e-46
AT3G48740	-1.23668	5.87e-08
AT4G18280	-1.23668	8.62e-17
AT4G28750	-1.23665	8.53e-156
AT1G60590	-1.23411	4.28e-35
AT3G06880	-1.23307	3.09e-37
AT1G29430	-1.23248	3.92e-05
AT1G76100	-1.23234	9.37e-150
AT4G01985	-1.23222	0.000826545
AT4G27280	-1.23014	5.12e-14
AT3G08940	-1.22861	0
AT1G09340	-1.22652	1.79e-215
AT3G61470	-1.22584	0
AT4G28080	-1.22566	7.21e-148
AT1G03800	-1.22552	0.00856888
AT5G01190	-1.22493	3.76e-08
AT1G70430	-1.2249	0.00805396
AT5G54270	-1.22293	0
AT4G23870	-1.22283	2.51e-43
AT3G03240	-1.22101	0.000954877
AT2G35130	-1.22098	1.99e-30
AT5G46490	-1.21916	1.58e-07
AT4G11280	-1.21819	4.31e-17
AT1G18710	-1.21778	0.00270301
AT5G60020	-1.21752	2.28e-15
AT4G21380	-1.21501	3.84e-11
AT1G26230	-1.21377	7.25e-29
AT4G12580	-1.21355	2.1e-05
AT1G75690	-1.21332	3.44e-74
AT4G39410	-1.21274	0.00023725
AT3G49780	-1.21248	7.33e-19
AT3G55630	-1.21196	1.32e-78
AT2G36145	-1.21186	3.04e-40
AT4G37930	-1.20808	0
AT3G10520	-1.20779	1.87e-20
AT3G57600	-1.20767	5.05e-11
AT3G05370	-1.20451	1.01e-12
AT1G15820	-1.204	0
AT3G46600	-1.20232	8.72e-36
AT5G23660	-1.20182	1.56e-19
AT2G42220	-1.19984	4.37e-128
AT1G51080	-1.1982	3.21e-10
AT5G35630	-1.19784	0
AT2G39470	-1.19724	7.49e-60
AT2G44210	-1.19476	3.04e-47
AT5G35715	-1.19258	0.00172907
AT3G16250	-1.19258	4.77e-49
AT5G40170	-1.19172	4.19e-24
AT1G72240	-1.18981	0.000141598
AT1G29450	-1.18964	0.000786857
AT2G44290	-1.18892	4.14e-25
AT3G18320	-1.18841	0.00390246
AT3G56400	-1.18723	2.26e-19
AT2G40610	-1.18692	1.21e-27
AT3G14810	-1.18461	1.07e-42
AT4G14465	-1.18374	0.00156103
AT3G23700	-1.1827	1.53e-57
AT1G10657	-1.1825	7.29e-79
AT2G46070	-1.17624	7.25e-06
AT5G17880	-1.17334	1.68e-18
AT3G50685	-1.17254	4.85e-62
AT5G16350	-1.17032	8.39e-38
AT4G10060	-1.16959	4.08e-42
AT5G55220	-1.16753	5.08e-106
AT4G33550	-1.16695	1.14e-06
AT2G30790	-1.16637	5.08e-07
AT1G32470	-1.16585	6.55e-165
AT4G12030	-1.16518	0.00253302
AT2G39850	-1.16477	1.03e-22
AT1G08380	-1.1645	4.18e-276
AT2G47910	-1.15931	1.19e-21
AT1G55370	-1.15681	7.3e-28
AT3G28080	-1.15476	6.53e-15
AT1G12090	-1.15413	1.76e-191
AT1G64770	-1.1526	6.59e-86
AT4G18740	-1.1518	2.23e-09
AT2G27740	-1.15105	1.56e-07
AT3G25690	-1.14955	5.66e-105
AT5G41400	-1.14931	8.23e-16
AT1G17260	-1.14809	1.86e-41
AT3G26060	-1.14804	3.02e-154
AT5G38520	-1.14767	6.21e-50
AT3G63190	-1.14721	5.27e-83
AT2G02020	-1.14676	0.000265547
AT5G18860	-1.1463	6.62e-45
AT4G36230	-1.1456	0.00570653
AT2G30540	-1.14556	4.76e-06
AT2G45720	-1.14544	4.48e-11
AT5G59310	-1.14522	2.1e-213
AT4G01130	-1.14406	1.38e-26
AT1G27940	-1.14161	2.24e-16
AT1G29720	-1.14135	1.44e-12
AT3G50970	-1.13827	6.31e-06
AT1G73550	-1.13771	8.22e-06
AT5G26200	-1.13545	0.00213279
AT5G44580	-1.13278	0.00143073
AT2G25790	-1.13263	2.83e-19
AT5G16010	-1.1281	1.07e-28
AT5G53950	-1.12704	1.2e-05
AT4G17500	-1.12552	6.24e-08
AT1G76180	-1.12538	1.05e-211
AT1G66940	-1.12499	2.55e-14
AT5G57560	-1.12347	2.84e-12
AT5G06710	-1.12188	1.16e-20
AT1G47410	-1.11836	2.4e-06
AT4G21280	-1.11823	0
AT4G37560	-1.11789	5.09e-09
AT3G26510	-1.11775	3.81e-12
AT3G26220	-1.11699	0.00428743
AT1G66120	-1.11555	4.35e-40
AT4G38970	-1.11446	0
AT1G49450	-1.11442	3.1e-37
AT3G55800	-1.11338	1.37e-269
AT5G25120	-1.11274	0.00205806
AT2G37330	-1.1103	5.24e-06
AT1G74970	-1.10929	1.21e-110
AT1G67090	-1.10921	0
AT5G25040	-1.10845	1.83e-17
AT2G45560	-1.10783	7.6e-70
AT1G52890	-1.10708	1.37e-69
AT5G58140	-1.10663	8.32e-109
AT2G38270	-1.10512	4.02e-34
AT2G41870	-1.10347	1.85e-11
AT2G18050	-1.10248	4.37e-48
AT5G02575	-1.10058	0.000129565
AT1G68010	-1.09824	3.14e-180
AT1G30380	-1.09671	4.24e-206
AT3G10020	-1.09597	6.34e-151
AT5G03260	-1.09552	3.71e-10
AT5G54690	-1.09454	1.52e-07
AT5G47190	-1.09331	5.91e-124
AT4G39710	-1.09318	1.48e-63
AT1G03820	-1.09095	2.9e-29
AT5G66052	-1.09076	1.28e-24
AT3G11090	-1.08975	9.52e-12
AT5G53200	-1.08902	7.98e-15
AT1G75280	-1.08894	2.66e-121
AT5G17165	-1.08862	0.000669802
AT2G40480	-1.08704	5.26e-47
AT5G66490	-1.08692	0.00252028
AT1G28400	-1.0867	2.09e-104
AT2G02080	-1.08231	8.82e-54
AT1G20020	-1.0822	0
AT4G12800	-1.08078	0
AT5G18360	-1.07954	0.000691829
AT4G01310	-1.07891	6.01e-113
AT3G62030	-1.07849	1.57e-202
AT4G39970	-1.07818	1.39e-34
AT5G01530	-1.07703	0
AT3G13890	-1.07265	0.000467096
AT3G18870	-1.0724	0.0049401
AT5G15630	-1.07003	1.21e-12
AT4G27435	-1.06977	2.37e-12
AT3G50660	-1.06975	2.57e-42
AT5G51110	-1.0666	7.3e-79
AT3G17790	-1.06567	3.02e-12
AT1G43670	-1.06485	3.15e-111
AT2G02990	-1.06428	9.05e-08
AT1G32060	-1.06386	1.66e-251
AT4G34760	-1.06372	6.08e-11
AT3G19480	-1.06363	4.63e-18
AT1G31330	-1.06262	0
AT1G35290	-1.06214	1.62e-12
AT1G50055	-1.06016	0.000153643
AT2G34430	-1.06002	6.11e-15
AT4G04330	-1.05748	5.98e-07
AT5G25980	-1.05715	0
AT5G25460	-1.05684	8.29e-149
AT2G45660	-1.05585	7.46e-12
AT1G50900	-1.05446	6.29e-24
AT5G38290	-1.05235	6.09e-34
AT5G22300	-1.05232	3.48e-21
AT5G13360	-1.04996	6.6e-05
AT2G46790	-1.04953	7.03e-17
AT5G51720	-1.04795	1.54e-47
AT4G10340	-1.04792	0
AT1G72430	-1.04716	0.00107426
AT2G41090	-1.0465	5.56e-38
AT4G14730	-1.04554	2.69e-31
AT2G12190	-1.04553	0.00775046
AT1G55490	-1.04533	6.94e-272
AT3G51220	-1.0448	2.38e-12
AT3G59060	-1.04366	8.39e-37
AT2G30520	-1.04339	3.12e-61
AT5G66580	-1.04295	4.66e-26
AT3G07205	-1.04239	0.000759526
AT1G12900	-1.04236	0
AT5G27360	-1.04226	1.1e-26
AT1G05190	-1.0421	1.99e-151
AT4G39950	-1.042	1.8e-07
AT1G18590	-1.04102	0.00465709
AT2G27690	-1.03978	0.00915036
AT4G09010	-1.03943	1.18e-122
AT4G16880	-1.03848	1.63e-22
AT2G03530	-1.03799	3.15e-24
AT3G11930	-1.03729	5.25e-14
AT3G49260	-1.03687	5.82e-16
AT3G47470	-1.03512	0
AT4G32000	-1.0351	3.54e-13
AT2G35370	-1.03411	1.36e-180
AT4G04830	-1.03308	4.47e-32
AT1G29930	-1.03253	0
AT2G41190	-1.03229	3.41e-06
AT1G72270	-1.03178	0.00165873
AT5G17540	-1.0315	4.53e-07
AT5G04630	-1.03085	0.00780127
AT1G55670	-1.03052	2.77e-92
AT5G45680	-1.02977	1.4e-29
AT3G54890	-1.02819	0
AT1G54820	-1.02689	1.31e-06
AT4G35090	-1.02662	1.18e-70
AT1G78820	-1.02647	6.81e-37
AT1G80760	-1.02642	2.28e-18
AT4G28030	-1.02575	6.52e-34
AT5G14450	-1.0256	1.09e-14
AT5G43440	-1.02511	2.75e-06
AT1G72645	-1.02444	3.6e-16
AT1G70690	-1.0232	6.55e-05
AT4G11900	-1.0219	3.79e-10
AT2G26710	-1.02165	4.66e-21
AT5G24314	-1.0211	6.57e-36
AT1G62810	-1.02107	5.96e-22
AT5G52780	-1.0198	4.16e-20
AT1G65800	-1.01957	1.82e-05
AT1G32990	-1.01912	1.85e-75
AT1G52245	-1.01758	7.95e-15
AT4G01150	-1.01697	3.27e-165
AT2G37260	-1.01575	1.06e-06
AT5G45930	-1.01573	4.2e-45
AT4G11360	-1.01457	9.1e-13
AT2G31790	-1.01365	5.69e-21
AT1G16310	-1.01204	0.004263
AT5G18080	-1.01147	0.00067142
AT5G13510	-1.00966	1.25e-26
AT2G18328	-1.00963	7.1e-23
AT3G15360	-1.00793	4.9e-102
AT5G15960	-1.00703	2.99e-08
AT1G11860	-1.00684	3.02e-245
AT4G09820	-1.00675	5.17e-15
AT1G29070	-1.00673	6.17e-83
AT5G52960	-1.00224	6.29e-22
AT1G15290	-1.0018	1.63e-102
AT1G31040	-1.00064	1.42e-16
AT1G73530	-1.0003	1.28e-17
