# Supplementary material for: Arabidopsis TCP4 transcription factor inhibits high temperature-induced homeotic conversion of ovules
Source: Nat Commun. 2023 Sep 13;14:5673. doi: 10.1038/s41467-023-41416-1 (PMC10499876; doi:10.1038/s41467-023-41416-1)
Supplement: Supplementary file 6 — Supplementary Data 3 [file 41467_2023_41416_MOESM6_ESM.xlsx]

## Sheet: Sheet1
Supplemental Table 3. Genes up-regulated in tcpDUO mutant under 28℃
AT number	log2 Fold Change	FDR
AT1G69180	14.1423	6.25e-32
AT4G16230	11.6418	8.6e-22
AT4G15350	10.4785	1.19e-17
AT3G50330	10.1308	1.64e-16
AT5G67060	9.81084	1.84e-15
AT3G17010	9.30942	8.2e-14
AT5G66940	8.9347	1.01e-12
AT1G13710	8.8542	1.76e-12
AT5G17810	8.7115	4.81e-12
AT2G23170	8.44528	1.08e-29
AT5G10420	8.24718	4.58e-11
AT3G04280	8.24328	1.27e-10
AT4G11911	8.23058	1.17e-10
AT2G01500	8.18567	1.96e-10
AT1G06360	8.0598	5.66e-66
AT4G16233	7.97052	7.12e-10
AT1G15360	7.76659	6.32e-25
AT2G43795	7.75961	2.93e-09
AT3G26460	7.75213	7.19e-13
AT1G43800	7.57793	7.31e-75
AT3G12000	7.472	1.62e-77
AT2G34700	7.38743	1.25e-11
AT5G06650	7.35676	3.66e-08
AT5G01040	7.14375	5.08e-08
AT4G17030	7.08208	1.33e-53
AT4G08093	7.02609	2.19e-53
AT3G24225	6.98959	1.01e-07
AT4G22214	6.97958	2.77e-07
AT4G16220	6.91756	4.76e-07
AT3G61840	6.89038	1.05e-23
AT1G33840	6.88776	4.89e-07
AT3G44006	6.8699	5.18e-10
AT2G23050	6.77444	1.15e-06
AT5G45880	6.76257	1.31e-06
AT5G08250	6.66222	1.77e-06
AT2G04025	6.48934	4.39e-06
AT3G50170	6.45229	6.97e-06
AT2G26580	6.32257	2.19e-08
AT1G66780	6.32109	1.28e-05
AT3G60955	6.29687	1.33e-05
AT1G13400	6.28353	4.1e-06
AT4G16545	6.27722	5.73e-30
AT5G65800	6.25243	1.62e-05
AT5G35917	6.25092	8.5e-12
AT5G03350	6.22343	1.85e-05
AT3G57240	6.21827	1.87e-05
AT4G35160	6.11696	1.1e-14
AT3G59370	6.06222	4.63e-05
AT2G30670	6.06004	4.42e-05
AT4G09275	6.04875	2.42e-14
AT3G28560	6.0335	1.2e-05
AT3G62170	6.01719	5.44e-05
AT2G26400	5.89917	5.93e-26
AT3G28830	5.89615	0.000121677
AT5G60480	5.79701	0.000152704
AT2G46740	5.79481	0.000145622
AT3G14370	5.75985	2.84e-30
AT4G29690	5.69533	0.000253039
AT1G32560	5.68736	0.000240823
AT3G01420	5.66647	2.6e-57
AT5G47600	5.64862	3.48e-269
AT1G13290	5.64655	2.54e-09
AT3G01270	5.64399	3.45e-09
AT5G14070	5.64002	7.57e-05
AT3G43190	5.59789	6.47e-12
AT2G30650	5.59534	6.57e-12
AT5G20820	5.58596	0.000432556
AT3G58060	5.57679	0.00041275
AT5G55430	5.56906	0.000542673
AT3G17520	5.55956	9.44e-05
AT4G37390	5.54562	6.96e-66
AT5G43690	5.52483	0.000115515
AT5G57720	5.52409	0.000117148
AT5G39650	5.52398	0.000585826
AT2G21030	5.51815	0.000554979
AT1G14760	5.51719	0.000537962
AT3G28580	5.47216	3.18e-32
AT5G36910	5.46516	0.000137737
AT4G31615	5.45897	8.32e-14
AT4G04601	5.45604	0.000680266
AT5G65320	5.3967	0.000887944
AT5G07530	5.38307	2.68e-08
AT3G49270	5.36004	0
AT2G19893	5.33313	0.00119267
AT4G11610	5.32597	0.00115581
AT1G61563	5.29479	0.000303495
AT5G63090	5.29141	1.16e-05
AT4G30975	5.2912	3.8e-15
AT1G52810	5.28081	3.98e-17
AT1G67481	5.26488	0.002031
AT4G33450	5.25975	0.000353166
AT1G58310	5.2502	0.0016504
AT1G60740	5.21624	0.000409908
AT4G27570	5.19019	1.2e-07
AT1G12805	5.18412	4.98e-41
AT3G28790	5.18369	0.00214611
AT5G57240	5.15784	8.78e-38
AT4G22490	5.15625	2.63e-16
AT5G38096	5.1362	1.53e-09
AT2G47030	5.13407	0.000668623
AT1G74130	5.11282	0.00405947
AT2G40113	5.11193	0.00332803
AT1G06080	5.10913	0
AT1G34650	5.10754	0.00266188
AT5G51800	5.10575	1.88e-52
AT1G48590	5.10465	0.000625051
AT5G20330	5.10245	1.41e-09
AT5G22430	5.09998	1.4e-302
AT3G45490	5.09669	0.000758743
AT5G11130	5.06399	4.48e-24
AT5G06070	5.05693	2.39e-09
AT2G01554	5.0551	0.000796023
AT1G55990	5.04642	6.87e-05
AT5G45830	5.02056	0.00361971
AT1G29270	5.0198	0.00368039
AT1G80730	5.013	0.00455764
AT1G15330	4.97321	8.5e-05
AT3G26140	4.97071	1.05e-55
AT5G57530	4.93829	0.00527258
AT3G61910	4.93785	6.86e-05
AT3G52550	4.90366	8.45e-05
AT5G47740	4.89675	1.09e-08
AT3G62230	4.87452	0.00156912
AT1G26780	4.87269	1.19e-23
AT1G19780	4.86918	0.00193344
AT1G58270	4.85335	1.36e-24
AT3G27500	4.84181	0.00836688
AT2G26850	4.84085	0.00686126
AT4G25845	4.83997	0.00726853
AT1G02790	4.8385	1.81e-06
AT3G07820	4.8328	0.000116894
AT3G04990	4.83255	0.00170893
AT4G02250	4.83144	0.00822768
AT4G07170	4.82868	0.00179422
AT4G32540	4.82825	2.01e-06
AT1G49830	4.82482	0.00197831
AT1G62760	4.74368	0.00934107
AT4G28110	4.74101	0.00956248
AT3G15950	4.74079	4.23e-13
AT3G16300	4.7256	0.00248951
AT2G01520	4.72514	2.91e-56
AT3G54800	4.72512	0.0025599
AT3G12430	4.67192	4.15e-19
AT2G40250	4.66679	1.47e-15
AT3G20395	4.58987	1.16e-48
AT5G44380	4.56504	5.08e-12
AT3G61035	4.55613	5.8e-48
AT1G73330	4.55396	2.33e-57
AT1G13825	4.55113	0.0058998
AT3G09260	4.54042	0.000437897
AT5G59590	4.51213	0.00738769
AT2G41610	4.4899	0.00592907
AT3G50840	4.48955	1.59e-08
AT3G17600	4.47225	1.79e-20
AT5G44390	4.46502	2.26e-08
AT1G70560	4.43963	0
AT1G21540	4.43109	1.01e-47
AT5G58400	4.42218	4.08e-189
AT5G46200	4.41805	2.83e-05
AT3G54990	4.38353	5.02e-06
AT1G19510	4.36768	0.00795848
AT5G07410	4.36176	0.00846279
AT4G08910	4.34959	4.87e-68
AT3G15540	4.33944	5.24e-34
AT2G29130	4.33434	4.11e-228
AT4G01500	4.30832	2.78e-30
AT2G26455	4.29534	0.00985885
AT3G18400	4.29534	0.00981212
AT5G22490	4.29534	0.0098114
AT3G49970	4.29157	0.00166426
AT5G39760	4.27985	3.5e-170
AT1G14420	4.27977	3.34e-12
AT5G09750	4.27931	2.51e-38
AT1G48000	4.27477	2.53e-14
AT3G24240	4.25583	5.02e-07
AT2G28960	4.25384	1.9e-08
AT3G10340	4.24347	6.56e-183
AT5G02760	4.23852	1.36e-31
AT5G22420	4.23114	1.92e-08
AT3G21520	4.22218	4.51e-38
AT5G51210	4.21414	4.34e-34
AT1G11112	4.19226	1.8e-10
AT5G53710	4.18297	5.64e-34
AT4G39500	4.18286	2.67e-08
AT1G09103	4.1803	0.000152309
AT1G18400	4.11363	1.31e-61
AT1G22890	4.10762	3.31e-65
AT1G26680	4.10504	5.07e-08
AT3G05600	4.09058	1.13e-292
AT5G58750	4.07919	0.00382873
AT4G14750	4.06023	4.55e-32
AT5G38320	4.04551	1.63e-18
AT2G20750	4.01369	4.39e-34
AT5G09780	4.00949	0.000356068
AT4G38000	4.0053	4.15e-17
AT4G26280	3.99882	5.45e-68
AT2G35300	3.98479	1.21e-13
AT4G29030	3.97447	0
AT5G11400	3.9733	4.18e-39
AT1G52690	3.96488	4.87e-38
AT5G53240	3.95315	0.000596618
AT4G13700	3.93601	7.12e-05
AT3G07850	3.92647	0.00550057
AT3G44510	3.92457	0.00569239
AT4G00460	3.89369	7.51e-134
AT4G13266	3.89334	3.31e-13
AT3G60700	3.88765	8.84e-17
AT5G36260	3.87865	0.000729592
AT3G22235	3.8714	7.43e-05
AT2G08820	3.86177	6.33e-06
AT4G02830	3.85941	6.07e-44
AT5G43935	3.85141	9.36e-09
AT2G14960	3.84522	1.52e-05
AT3G15050	3.81368	1.94e-59
AT3G60780	3.80906	0.00110514
AT1G06920	3.80481	3.96e-15
AT1G75050	3.80097	4.05e-10
AT2G26695	3.78999	2.28e-07
AT2G45190	3.78405	9.79e-248
AT2G42990	3.76963	2.92e-98
AT5G20430	3.76446	0.0015235
AT3G17580	3.76445	3.76e-10
AT1G21320	3.74369	2.23e-06
AT5G15940	3.73055	1.79e-05
AT1G13635	3.71849	1.51e-70
AT5G23970	3.71528	1.88e-18
AT3G22740	3.70328	1.66e-19
AT2G26560	3.70209	5.89e-07
AT1G32770	3.69573	4.49e-10
AT5G03860	3.69034	2.99e-05
AT5G14150	3.67061	2.46e-19
AT5G38030	3.65882	1.46e-07
AT4G19980	3.65413	2.56e-13
AT5G12420	3.63778	3e-08
AT5G59040	3.63428	1.51e-06
AT1G61732	3.62622	2.12e-08
AT3G03840	3.62464	0.00214814
AT1G10060	3.6235	1.81e-232
AT3G25050	3.60391	2.4e-07
AT2G31930	3.59613	1.63e-25
AT3G06785	3.5858	0.00336764
AT1G53870	3.5745	0.000592908
AT2G47040	3.56618	1.82e-10
AT3G21080	3.56525	0.000482387
AT1G22480	3.56161	4.27e-105
AT3G56230	3.55527	5.97e-27
AT4G39770	3.54957	5.39e-11
AT4G31610	3.54627	0
AT2G33850	3.49952	0
AT5G03885	3.49191	2.1e-05
AT5G65410	3.48825	3.96e-116
AT1G27380	3.4815	2.47e-75
AT4G30610	3.47988	1.76e-106
AT2G31920	3.47854	4.87e-07
AT5G37478	3.47259	4.29e-129
AT1G72290	3.46951	2.94e-38
AT1G26945	3.46567	7.36e-36
AT3G62730	3.45956	2.3e-31
AT4G31805	3.45895	3.35e-20
AT4G20320	3.4588	0
AT4G36880	3.44957	9.85e-46
AT3G28570	3.44326	2.98e-12
AT1G56680	3.43743	0.00572037
AT4G35010	3.43537	6.14e-12
AT1G75430	3.42546	7.57e-10
AT3G01190	3.42141	0.00022739
AT5G35770	3.41165	1.16e-06
AT4G27590	3.40408	1.3e-05
AT1G61560	3.39592	1.45e-16
AT2G21400	3.39464	0.000251292
AT5G28510	3.39401	2.31e-23
AT1G24520	3.3874	0.00733699
AT2G20835	3.38426	3.67e-23
AT4G11290	3.37279	2.84e-139
AT2G05520	3.37205	5.08e-142
AT2G46660	3.36871	1.15e-36
AT4G19030	3.3591	1.54e-07
AT3G26610	3.35866	1.47e-18
AT1G79180	3.35645	6.84e-12
AT5G48350	3.35237	0.00681677
AT4G28500	3.35119	1.7e-37
AT3G26930	3.33861	0.00756827
AT2G20870	3.33822	0
AT3G03670	3.33637	8.99e-37
AT1G15210	3.32585	1.82e-59
AT4G37810	3.32057	3.27e-152
AT1G49500	3.31515	2.98e-07
AT3G58770	3.31088	4.44e-37
AT5G10170	3.30988	3.69e-120
AT1G67105	3.30855	2.32e-36
AT2G22510	3.29843	3.76e-07
AT4G37400	3.28712	6.58e-24
AT4G36260	3.28369	1.43e-124
AT1G77870	3.28253	3.38e-42
AT5G06760	3.27657	9.13e-52
AT3G59220	3.26456	2.37e-156
AT5G65530	3.25717	1.16e-117
AT4G01950	3.22278	9.64e-20
AT1G62500	3.222	0
AT2G46530	3.21504	1.33e-247
AT2G21550	3.2098	0.000118578
AT4G37420	3.20713	3.63e-08
AT4G37050	3.19783	4.54e-71
AT3G27490	3.19551	3.66e-06
AT3G29630	3.19192	2.3e-05
AT2G21220	3.17595	1.91e-42
AT1G12740	3.1691	0.00145419
AT4G11650	3.16691	0.000337001
AT1G06090	3.16043	4.96e-20
AT4G28680	3.15967	7.74e-303
AT1G09240	3.15594	0.000122518
AT5G47000	3.15027	0.00552958
AT1G25340	3.13845	0.00571081
AT3G27920	3.13644	1.13e-05
AT5G10440	3.12849	4.6e-40
AT1G69820	3.12442	3.13e-14
AT1G04610	3.12032	5.29e-08
AT1G31140	3.11674	0.00126305
AT2G23030	3.1165	0.00015399
AT2G25810	3.11045	0.000563505
AT3G48010	3.09566	1.27e-05
AT1G04040	3.09412	2.14e-75
AT5G45670	3.0834	0
AT2G47770	3.07757	0.00242194
AT3G45160	3.07114	0.000506012
AT3G48700	3.0709	1.19e-27
AT4G26580	3.06472	1.6e-65
AT5G56320	3.0597	8.33e-13
AT4G38830	3.05935	0.00108366
AT1G78865	3.04912	7.13e-44
AT4G17220	3.03996	1.39e-24
AT5G60880	3.03341	8.1e-17
AT5G09480	3.03115	0.00229956
AT3G49820	3.02959	0.00629987
AT5G10520	3.02354	1.38e-37
AT5G59120	3.0235	1.23e-11
AT3G23290	3.0203	2.62e-07
AT2G41800	3.01296	2.68e-26
AT1G44970	3.00802	4.14e-115
AT1G69120	3.00399	0.00288186
AT1G04660	3.00362	5.09e-63
AT4G35190	3.00265	0
AT5G43580	2.99311	4.61e-09
AT1G43160	2.98363	2.99e-13
AT1G17950	2.96903	6.11e-09
AT5G05390	2.96864	4e-84
AT4G22680	2.96764	7.17e-11
AT1G20790	2.96399	9.75e-29
AT3G54770	2.95495	0.000191404
AT5G07040	2.95129	0.00538495
AT1G73360	2.94809	2.8e-67
AT4G23340	2.944	3.47e-10
AT4G10440	2.94397	9.01e-12
AT1G14120	2.94192	1.93e-10
AT5G45240	2.94084	0.00236667
AT2G32960	2.94001	1.32e-12
AT2G47360	2.93043	6.79e-15
AT1G28290	2.92747	0
AT3G42725	2.92544	2.92e-12
AT3G54310	2.92033	0.00369959
AT1G76960	2.90918	9.8e-06
AT4G11320	2.90913	3.67e-232
AT4G18250	2.90887	0.00177915
AT1G05580	2.9044	0.00925387
AT3G29300	2.88745	0.00162462
AT1G78760	2.88456	8.31e-06
AT1G63910	2.88184	9.34e-32
AT3G56350	2.87956	9.3e-06
AT3G23090	2.87891	1.98e-20
AT4G15320	2.87834	5.29e-05
AT4G28040	2.87236	4.09e-30
AT3G01345	2.86482	1.09e-06
AT1G12080	2.86481	6.22e-43
AT5G62280	2.86312	2.02e-10
AT3G49832	2.85707	0.00245223
AT2G22460	2.85226	0.000710433
AT1G22250	2.84926	1.26e-06
AT3G57690	2.83319	0.00331884
AT3G16920	2.83262	0
AT4G05100	2.83138	0.000266059
AT5G11320	2.82367	9.93e-17
AT4G25860	2.82223	1.27e-33
AT2G29750	2.82097	1.33e-15
AT1G32300	2.81717	1.78e-40
AT1G68780	2.81519	6.17e-65
AT5G65970	2.81502	2.16e-19
AT3G50220	2.81049	2.11e-53
AT3G53040	2.80603	6.35e-05
AT2G18115	2.77393	0.000247934
AT3G29370	2.7739	4.59e-21
AT5G19880	2.76833	2.57e-97
AT1G02800	2.76777	0
AT4G19810	2.76482	8.35e-41
AT4G07995	2.76388	3.81e-06
AT5G20635	2.7557	2.43e-152
AT1G80450	2.74927	1.6e-31
AT3G18660	2.74863	2.14e-76
AT3G58450	2.74188	5.85e-06
AT3G22540	2.741	1.57e-19
AT5G54095	2.7407	0.00810666
AT4G29270	2.73608	5.47e-07
AT2G45135	2.72565	5.97e-23
AT5G19890	2.72444	1.19e-07
AT5G15140	2.72299	8.39e-05
AT2G12462	2.71779	8.11e-52
AT2G45220	2.7156	1.33e-244
AT4G18290	2.71089	1.11e-44
AT1G75890	2.69995	1.92e-35
AT5G58630	2.69986	9.11e-05
AT1G58410	2.69839	3.94e-05
AT5G45220	2.69217	0.000917221
AT1G33790	2.67462	6.39e-11
AT4G10695	2.6741	0.000817752
AT5G01330	2.67365	1.22e-06
AT3G43110	2.67313	0.00267111
AT4G03330	2.66798	1.85e-09
AT5G15230	2.66567	0
AT1G54300	2.66296	9.91e-06
AT5G39520	2.64877	1.07e-54
AT3G48230	2.64822	1.02e-34
AT1G64110	2.64662	3.85e-41
AT3G59880	2.64234	2.16e-07
AT2G41260	2.64167	2.97e-13
AT3G15534	2.63879	0.000138458
AT3G03170	2.63705	2.22e-35
AT1G17920	2.63696	1.38e-64
AT4G00920	2.63661	0.00176016
AT5G62150	2.63257	7.22e-11
AT4G32950	2.62994	1.73e-06
AT1G06540	2.62762	8.89e-05
AT1G77520	2.62495	7.21e-66
AT1G47610	2.61703	8.64e-106
AT4G23680	2.60644	0
AT1G15085	2.60305	2.82e-05
AT4G14560	2.60057	3.3e-24
AT4G32460	2.58383	1.46e-253
AT1G14440	2.5838	1.26e-153
AT3G51060	2.5819	2.17e-51
AT5G45960	2.58122	1.66e-85
AT5G53380	2.57969	0.00860561
AT5G58280	2.57676	8.42e-12
AT3G26760	2.57337	0.00121094
AT5G44572	2.56394	2.64e-10
AT5G64770	2.56392	1.53e-05
AT5G33370	2.56312	0
AT1G04425	2.55792	3.07e-09
AT4G35770	2.55503	4.85e-48
AT4G37750	2.54903	2.79e-276
AT2G19200	2.54595	0.00633584
AT1G05450	2.53816	7.76e-45
AT1G26390	2.53756	0.000214232
AT2G39200	2.52977	0.00110984
AT4G21850	2.52494	0.000340436
AT3G12440	2.52448	1.09e-09
AT1G19630	2.52188	4.61e-33
AT1G08340	2.51761	3.18e-49
AT1G19900	2.51286	5.62e-05
AT1G80100	2.50843	7.55e-05
AT5G17030	2.5081	1.27e-17
AT3G51375	2.508	0.000749147
AT2G04570	2.50574	1.97e-252
AT5G44030	2.50424	0
AT1G10070	2.50405	2.02e-25
AT1G19790	2.49627	1.49e-82
AT2G37090	2.49138	4.57e-61
AT3G15270	2.48656	8.87e-27
AT1G04580	2.4863	0
AT3G50980	2.48602	1.54e-09
AT2G01200	2.48184	1.23e-13
AT1G07120	2.48057	0.00529501
AT1G80080	2.47781	5.24e-89
AT1G66810	2.47641	1.89e-33
AT3G12450	2.47382	3.05e-05
AT2G42800	2.46984	5.88e-120
AT2G46720	2.46964	9.05e-119
AT1G62480	2.46751	1.74e-154
AT1G73590	2.4662	1.66e-175
AT1G33700	2.4625	2.07e-08
AT4G15480	2.45809	6.93e-88
AT2G45570	2.45512	5.04e-65
AT4G03175	2.44451	0.00310961
AT5G17420	2.44327	4.2e-220
AT1G09610	2.43895	0.000841724
AT3G52540	2.43418	2.8e-25
AT1G77880	2.43013	3.32e-07
AT5G22600	2.42952	2.23e-14
AT2G21200	2.41614	9.65e-05
AT3G60140	2.41548	2.16e-28
AT1G49475	2.41064	1.85e-08
AT3G13400	2.41013	1.15e-12
AT1G35830	2.40623	1.09e-27
AT1G63100	2.40391	1.18e-153
AT1G52440	2.39535	1.81e-12
AT4G24265	2.39217	5.83e-08
AT2G38080	2.39029	0
AT4G24180	2.38392	0.000456036
AT1G78260	2.38212	5.23e-14
AT4G35720	2.38149	2.08e-19
AT5G24210	2.37808	0.000476827
AT5G03890	2.37733	3.25e-21
AT2G46990	2.37615	2.19e-07
AT5G64667	2.37287	4.39e-05
AT3G02940	2.36906	1.79e-12
AT5G07000	2.36642	1.6e-07
AT1G73830	2.36252	2.36e-17
AT2G18540	2.36237	0.00110514
AT5G44630	2.36166	0
AT5G53210	2.35974	4.87e-20
AT5G54690	2.3593	4.88e-59
AT2G21235	2.34941	0.00966033
AT5G17040	2.34908	4.55e-05
AT4G31620	2.34701	9e-43
AT4G18540	2.34621	2.5e-16
AT1G03660	2.344	4.63e-13
AT5G41380	2.34269	1.22e-07
AT1G09573	2.34105	1.14e-05
AT2G42840	2.34078	0
AT1G06100	2.33825	1.81e-17
AT2G22800	2.33653	1.39e-09
AT2G40130	2.33609	7.6e-41
AT2G38530	2.33405	0
AT1G07060	2.33382	0.00727808
AT3G18010	2.33026	5.05e-22
AT3G11430	2.32681	0.000331003
AT3G03850	2.32455	0.0060263
AT2G05540	2.31992	1.25e-216
AT3G03910	2.31987	0.000197339
AT5G60720	2.31777	2.93e-41
AT1G02940	2.31747	9.87e-36
AT3G26940	2.31702	0.000497298
AT1G02460	2.3141	2e-09
AT3G05610	2.31009	0.00318828
AT1G02390	2.30898	7.41e-25
AT1G80280	2.30806	0
AT3G50310	2.30164	0.00345193
AT3G57500	2.29604	1e-08
AT4G00180	2.29445	5.85e-171
AT3G21510	2.29097	3.51e-15
AT3G26330	2.28734	5.67e-10
AT1G05135	2.28657	2.89e-11
AT1G23380	2.28533	5.81e-27
AT4G00910	2.27723	2.19e-13
AT5G24080	2.27602	0.000107136
AT5G25090	2.27459	2e-108
AT4G03965	2.27046	9.86e-11
AT3G30720	2.27041	1.1e-73
AT3G13790	2.26862	8.38e-20
AT5G63180	2.26756	5.07e-76
AT5G44440	2.26731	4.53e-65
AT1G05440	2.26501	7.79e-25
AT3G26210	2.2642	2.43e-10
AT5G11950	2.26407	4.1e-101
AT2G03200	2.26123	5.01e-34
AT3G51230	2.25997	1.12e-23
AT2G37210	2.25976	0.000358883
AT5G47635	2.25878	0.00102623
AT2G47560	2.25746	4.44e-05
AT4G21600	2.25253	0.00685925
AT2G17000	2.2449	6.54e-14
AT3G49750	2.23434	6.59e-20
AT1G09930	2.23317	3.62e-18
AT5G38200	2.2322	2.92e-06
AT3G18250	2.23138	0.000211394
AT5G39330	2.2298	1.6e-11
AT3G12870	2.22531	1.46e-33
AT5G00755	2.22422	0.00189157
AT2G19920	2.22417	5.87e-37
AT1G44130	2.22258	1.12e-08
AT3G12470	2.21667	1.1e-21
AT3G51325	2.21545	2.03e-11
AT5G65925	2.21446	1.3e-20
AT4G26010	2.21217	3.99e-05
AT1G73600	2.20829	0
AT5G43530	2.20631	2.92e-05
AT2G17370	2.20165	1.33e-153
AT5G38800	2.1845	2.27e-18
AT5G44620	2.1819	0
AT5G24600	2.17731	4.1e-32
AT5G56870	2.17709	2.75e-170
AT3G27250	2.17638	4.49e-07
AT4G12310	2.17569	0.00234565
AT5G45720	2.1698	1.48e-58
AT4G15830	2.16896	2.2e-76
AT5G01420	2.16804	5.44e-11
AT3G13784	2.16387	0.000523148
AT1G24000	2.15535	8.32e-08
AT5G39860	2.15035	1.54e-11
AT2G37000	2.14755	0.000484214
AT5G02020	2.14553	9.84e-36
AT1G15380	2.14449	2.17e-87
AT5G55720	2.1431	1.15e-22
AT5G25140	2.14144	2.67e-13
AT1G14750	2.1363	6.55e-17
AT5G57735	2.13155	0.00084944
AT3G62100	2.12929	0.000428415
AT3G03130	2.12898	7.56e-46
AT2G19900	2.12797	1.59e-09
AT1G03170	2.12427	1.84e-223
AT1G53490	2.12223	4.2e-31
AT5G20240	2.12009	3.1e-07
AT3G58850	2.11496	3.12e-20
AT1G68480	2.11412	3.46e-19
AT1G07540	2.11393	8.95e-09
AT3G49210	2.10869	4.9e-43
AT5G54160	2.1078	0
AT3G48340	2.10685	1.64e-41
AT5G05040	2.1064	0.0049752
AT1G31750	2.10552	9.69e-18
AT3G51380	2.10523	7.4e-24
AT1G04150	2.10388	2.77e-18
AT4G33020	2.10117	1.22e-05
AT2G38160	2.10029	1.17e-47
AT1G12340	2.09606	0.00905487
AT2G40610	2.0928	2.53e-32
AT5G47530	2.09178	1.44e-62
AT1G68640	2.09177	3.14e-23
AT4G21500	2.09114	1.88e-27
AT5G24580	2.09052	3.29e-88
AT1G76420	2.08876	2.02e-15
AT5G04530	2.08804	7.39e-270
AT4G09405	2.08531	0.00131369
AT3G09155	2.08442	6.61e-05
AT4G03038	2.08114	0.00783632
AT3G61930	2.07763	1.85e-23
AT1G68825	2.0774	0.000322498
AT1G18250	2.07733	1.82e-224
AT1G68725	2.0708	3.6e-18
AT5G56230	2.06945	0.00873224
AT3G26742	2.06941	1.37e-06
AT2G26650	2.06903	1.45e-09
AT4G16240	2.06858	8.89e-07
AT4G02800	2.06367	1.08e-86
AT2G42410	2.06272	2.16e-58
AT2G12480	2.06231	0
AT1G80370	2.05621	9.67e-79
AT1G02730	2.05604	1.77e-222
AT3G49540	2.05506	0.000160099
AT1G19960	2.05506	7.88e-13
AT2G20590	2.05326	7.87e-35
AT3G55660	2.05231	1.54e-50
AT2G15220	2.04326	0.0048487
AT3G27640	2.04082	1.91e-19
AT3G20960	2.03357	2.37e-05
AT3G02640	2.03333	3.36e-149
AT3G18845	2.02756	1.7e-05
AT2G35310	2.02102	6.39e-192
AT3G09032	2.0197	7.97e-08
AT3G20670	2.01593	2.2e-208
AT5G59810	2.01435	5.65e-59
AT2G38940	2.01084	0.000392172
AT4G28950	2.00755	2.32e-15
AT1G28470	2.00476	3.62e-11
AT5G56120	2.00456	1.38e-77
AT3G56100	2.00197	7.75e-49
AT1G23790	2.00001	8.37e-37
AT3G12420	1.99741	0.00128549
AT4G04460	1.99561	2.2e-53
AT1G74890	1.99494	4.76e-13
AT2G28315	1.99414	5.09e-50
AT1G31320	1.9939	7.46e-25
AT2G45480	1.99131	4.23e-17
AT3G50120	1.99114	9.71e-12
AT3G17680	1.98486	2.07e-62
AT5G57500	1.98458	1.73e-06
AT5G16250	1.98298	1.04e-228
AT3G13672	1.98245	1.47e-18
AT4G22900	1.9799	8.84e-05
AT4G19460	1.97757	2.76e-15
AT2G16060	1.97119	0.000139352
AT3G22640	1.97069	7.08e-10
AT1G04220	1.96887	1.61e-124
AT5G52860	1.96599	9.93e-90
AT1G34245	1.96538	0.00070193
AT2G19910	1.96437	2.95e-157
AT5G14230	1.96398	9.29e-21
AT5G48310	1.96202	2.59e-46
AT1G21130	1.96161	3.22e-10
AT1G14630	1.96077	5.57e-21
AT4G19370	1.95623	0.00121094
AT3G63240	1.95615	1.06e-68
AT3G54060	1.95121	4.78e-07
AT5G10400	1.94943	0
AT2G44470	1.94855	2.9e-05
AT4G24140	1.9471	6.53e-21
AT1G69100	1.94068	2.63e-13
AT3G54560	1.94012	5.45e-163
AT3G03650	1.93761	2.95e-09
AT3G01295	1.93715	1.5e-05
AT2G45580	1.93692	2.28e-22
AT5G64190	1.93599	3.63e-36
AT2G18450	1.93166	0.00571007
AT5G07810	1.93067	8.27e-16
AT4G35620	1.93056	1.41e-33
AT5G44260	1.93055	1.76e-05
AT5G22310	1.93039	1.9e-10
AT4G16000	1.92971	0.00373454
AT1G18370	1.92738	7.35e-101
AT1G53130	1.92649	4.94e-44
AT4G02290	1.92396	0
AT4G10380	1.92291	1.79e-50
AT5G48820	1.92288	5.16e-18
AT5G03170	1.92136	1.51e-114
AT1G75640	1.9203	1.39e-100
AT5G06150	1.91918	2.09e-96
AT3G22600	1.91888	1.36e-10
AT1G19830	1.91865	8.16e-72
AT2G30820	1.90319	2.41e-19
AT2G27360	1.90225	8.56e-26
AT4G18780	1.90102	9.93e-156
AT5G39130	1.90012	4.81e-11
AT4G25990	1.90007	0.000328312
AT4G09240	1.89718	0.00186308
AT4G26660	1.89625	1.99e-55
AT3G05980	1.89106	2.59e-55
AT3G58070	1.89097	0.00928673
AT2G28340	1.89075	2.82e-08
AT2G17620	1.8885	9.8e-15
AT5G50200	1.88821	1.41e-10
AT4G12870	1.88768	0
AT2G25060	1.88696	1.04e-151
AT5G42710	1.8858	1.68e-13
AT5G24330	1.88449	3.63e-17
AT4G30850	1.88376	3.13e-37
AT1G09200	1.88348	1.4e-289
AT3G53650	1.88302	1.47e-29
AT5G59870	1.88067	8.25e-290
AT2G33385	1.87967	7.11e-27
AT4G26020	1.87706	0.00118495
AT2G06200	1.87643	2.31e-19
AT1G47510	1.87492	8.96e-13
AT2G21050	1.87453	3.44e-71
AT1G08560	1.8687	8.13e-100
AT4G31840	1.86735	4.04e-184
AT5G55520	1.866	1.02e-52
AT1G01370	1.86529	5.2e-42
AT1G04280	1.86504	3.05e-45
AT5G67270	1.86277	3.71e-65
AT5G03150	1.86274	1.73e-06
AT5G45700	1.86165	6.39e-26
AT3G04290	1.86103	0
AT5G12870	1.85931	6.42e-17
AT1G03780	1.8582	2.18e-76
AT4G21870	1.85724	1.76e-09
AT2G22960	1.85568	1.07e-05
AT2G16270	1.85106	3.16e-54
AT1G62620	1.84715	9.57e-09
AT1G73880	1.84617	1.04e-182
AT1G78960	1.84499	0
AT3G24300	1.84453	0.000226948
AT4G16807	1.84411	5.46e-14
AT4G31650	1.84235	1.49e-92
AT1G64625	1.84189	9.16e-07
AT1G52050	1.84054	0.00288321
AT2G33880	1.8382	3.47e-43
AT4G18970	1.83804	0
AT1G49250	1.8326	3.74e-26
AT1G70460	1.83249	0.0040688
AT2G42870	1.83122	9.23e-10
AT4G25000	1.82968	3.2e-169
AT3G01710	1.82634	1.6e-29
AT4G28310	1.82549	1.16e-73
AT3G19184	1.82488	3.77e-09
AT1G77110	1.82353	9.95e-20
AT1G33440	1.82287	7.56e-07
AT2G40320	1.81957	6.38e-59
AT3G10310	1.81949	4.71e-44
AT1G59740	1.81944	7.95e-10
AT2G38380	1.81867	0.00268789
AT3G57510	1.81809	3.37e-59
AT1G75520	1.81763	2.25e-57
AT5G54570	1.81719	0.00722734
AT4G22540	1.81145	1.68e-248
AT4G21370	1.80985	2e-09
AT2G33080	1.80764	3.8e-08
AT3G51280	1.80747	4.38e-64
AT2G03090	1.80689	1.71e-301
AT5G55180	1.80647	0
AT3G16360	1.80625	0.000706635
AT3G23670	1.80349	1.78e-80
AT1G04760	1.80036	3.01e-21
AT3G06868	1.79951	0.000521583
AT5G06930	1.79898	1.61e-25
AT1G49320	1.79832	3.83e-05
AT4G35900	1.79807	3.71e-05
AT1G65710	1.79805	1.27e-20
AT3G29250	1.79706	2.81e-05
AT2G47630	1.79578	2.29e-191
AT5G60150	1.79471	4.18e-30
AT3G28360	1.79318	0.00356821
AT1G04247	1.79249	2.62e-42
AT5G02370	1.78993	2.3e-25
AT3G49930	1.78845	5.01e-06
AT5G02515	1.78674	1.67e-10
AT2G41190	1.78554	8.66e-34
AT5G16030	1.78489	1.16e-101
AT5G65225	1.78473	0.000216923
AT5G59970	1.7846	3.13e-153
AT5G44570	1.78453	3.59e-05
AT2G47780	1.78225	6.74e-10
AT5G41040	1.78036	1.69e-12
AT3G14740	1.77937	4.91e-19
AT3G12460	1.77696	7.76e-18
AT5G08000	1.77616	2.61e-231
AT3G25100	1.77552	9.19e-28
AT1G01680	1.7748	5.56e-07
AT5G05860	1.77234	3.33e-08
AT4G09060	1.77155	9.07e-20
AT1G55580	1.77153	2.15e-05
AT1G66950	1.7702	1.57e-32
AT4G23780	1.76986	0.000221766
AT1G01570	1.76962	2.29e-43
AT3G46320	1.76955	9.57e-114
AT5G23115	1.76918	1.18e-06
AT4G30410	1.76816	1.54e-33
AT1G16060	1.76442	8.54e-14
AT1G67180	1.76384	3.63e-16
AT1G07885	1.76141	0.00158003
AT5G17330	1.76101	6.61e-21
AT3G22460	1.75822	3.27e-23
AT5G37300	1.75779	0
AT2G23110	1.75631	0.0039112
AT4G30860	1.75336	1.41e-44
AT4G31820	1.75291	3.05e-98
AT3G50610	1.75269	0.000704223
AT3G07320	1.75251	5.28e-174
AT5G36110	1.75151	5.79e-12
AT4G19170	1.7509	1.97e-55
AT2G38060	1.74864	3e-13
AT1G78480	1.74805	7.7e-05
AT2G15760	1.74625	0.00979249
AT3G28420	1.74585	4.39e-05
AT2G24800	1.74584	1.82e-09
AT3G02480	1.74528	8.88e-09
AT5G15630	1.74506	5.93e-90
AT5G13060	1.74428	1.84e-39
AT3G09080	1.74405	9.47e-06
AT2G47920	1.74353	2.78e-14
AT5G66230	1.7426	1e-75
AT3G15550	1.73984	1.23e-52
AT3G52630	1.73951	5.91e-29
AT2G31220	1.73877	0.00364861
AT5G43700	1.73691	2.72e-120
AT4G05190	1.73531	3.09e-60
AT2G40260	1.73214	1.37e-19
AT2G36710	1.72914	1.26e-26
AT3G09930	1.7289	8.23e-08
AT5G10720	1.72841	6.8e-05
AT3G55470	1.72822	2.39e-25
AT1G76740	1.72808	5.9e-45
AT4G00020	1.72726	4.23e-55
AT4G23800	1.72569	7.59e-302
AT3G12410	1.72488	1.14e-32
AT1G49870	1.71965	8.02e-32
AT4G30290	1.71797	0.000498114
AT1G65890	1.71756	4.6e-07
AT1G64670	1.71731	3.64e-217
AT5G15120	1.71614	5.15e-41
AT1G11120	1.71209	4.51e-22
AT3G56060	1.71192	1.7e-14
AT5G27889	1.70983	2.43e-09
AT3G15500	1.70815	1.19e-23
AT3G02210	1.70728	2.37e-41
AT4G28250	1.70692	0
AT4G01270	1.70439	3.31e-36
AT1G03790	1.70166	1.04e-06
AT4G02380	1.70149	2.67e-111
AT1G09753	1.70078	4.31e-15
AT1G51055	1.70056	0.000762119
AT2G19460	1.69826	2.02e-11
AT5G23020	1.69364	0.000643981
AT3G22620	1.68885	4.46e-05
AT1G26760	1.68718	3.66e-20
AT3G63430	1.68714	1.17e-27
AT3G46940	1.68604	1.98e-48
AT3G48490	1.6834	2.19e-21
AT3G22880	1.68331	3.73e-62
AT4G00250	1.68226	9.71e-05
AT5G60930	1.68207	4.83e-106
AT4G34400	1.68205	4.75e-22
AT1G71692	1.67974	2.95e-09
AT2G16980	1.6761	0.00751854
AT5G22880	1.6716	0
AT4G37490	1.67057	3.16e-30
AT2G38810	1.66657	3.28e-60
AT3G12170	1.66522	1.63e-23
AT5G24270	1.66193	2.27e-09
AT1G21310	1.66185	3.08e-18
AT5G60760	1.66041	3.04e-58
AT4G11910	1.66009	6.78e-15
AT2G33560	1.65716	1.12e-19
AT1G62290	1.65663	0.00369353
AT4G01430	1.65546	2.31e-25
AT3G58120	1.65441	1.41e-11
AT3G25980	1.65426	9.47e-59
AT5G38780	1.65286	0.00170171
AT2G33793	1.65261	2.46e-19
AT4G31690	1.65115	0.000287518
AT3G51300	1.6507	2.74e-05
AT3G51720	1.64854	5.56e-88
AT4G27435	1.64842	1.53e-84
AT5G65360	1.64565	1e-276
AT1G04880	1.64553	2.05e-06
AT1G68320	1.64514	0.00025487
AT1G44110	1.64497	1.03e-45
AT2G36190	1.64227	3.75e-06
AT4G39330	1.64166	0
AT3G02120	1.64022	2.3e-26
AT5G22980	1.6401	3.58e-209
AT1G02190	1.63971	0
AT4G21865	1.63936	1.73e-06
AT4G23130	1.63634	9.3e-06
AT5G03870	1.63515	7.96e-27
AT5G14000	1.63474	6.42e-90
AT5G10945	1.63425	0.000117128
AT4G31685	1.63272	0.00338696
AT5G52340	1.6311	1.52e-08
AT5G10430	1.63083	6.46e-05
AT1G76310	1.6302	2.66e-41
AT2G22170	1.62872	1.01e-101
AT5G48360	1.62641	1.57e-181
AT4G03100	1.62539	3.3e-38
AT5G63650	1.62278	1.14e-77
AT2G42110	1.62039	1.96e-11
AT3G27060	1.61632	1.48e-198
AT1G66350	1.61566	1.34e-280
AT2G36200	1.61525	8.27e-80
AT5G59990	1.6152	0.00664868
AT5G07990	1.61482	5.86e-296
AT2G24762	1.61473	4.97e-11
AT5G59690	1.61464	1.28e-256
AT3G48550	1.6146	1.31e-06
AT5G43760	1.61375	3.65e-238
AT3G03265	1.61323	5.99e-16
AT4G17000	1.61299	1.28e-31
AT4G01910	1.61105	6.09e-11
AT1G51060	1.60901	5.75e-302
AT5G65510	1.60849	1.99e-07
AT4G22560	1.60549	8.84e-16
AT2G48140	1.6014	0.00580094
AT4G12450	1.59957	0.000789764
AT5G53950	1.59749	2e-15
AT1G69720	1.59598	7.59e-24
AT1G04037	1.59541	0.00277863
AT1G72670	1.59442	1.63e-38
AT1G02970	1.59379	1.36e-17
AT5G43420	1.59366	9.34e-08
AT1G16330	1.5933	1.85e-16
AT2G42260	1.59303	4.53e-10
AT1G29500	1.59068	2.59e-15
AT5G44480	1.58931	1.02e-16
AT5G10480	1.58913	7.86e-282
AT1G35180	1.58774	8.06e-46
AT2G24490	1.58697	2.3e-50
AT5G08020	1.58577	5.67e-35
AT3G06840	1.58357	4.91e-24
AT1G43650	1.58354	0.000504526
AT3G10040	1.58172	3.89e-35
AT1G77860	1.58161	0.000652935
AT4G38062	1.58079	5.36e-31
AT5G51560	1.58076	5.74e-76
AT5G09430	1.5771	9.79e-05
AT3G05330	1.57274	6.87e-38
AT1G11220	1.57225	2.2e-15
AT5G23530	1.57149	1.47e-166
AT2G37750	1.57106	4.45e-09
AT1G30080	1.56914	3.38e-08
AT1G73260	1.56854	1.13e-10
AT1G57820	1.5663	9.64e-143
AT4G37553	1.56619	0.00192077
AT3G55900	1.56537	0.00476179
AT5G09530	1.56288	2.27e-30
AT3G56770	1.56208	0.000814123
AT4G21270	1.562	1.53e-55
AT2G43670	1.56176	2.43e-05
AT4G13495	1.56097	9.42e-24
AT3G57440	1.56013	0.00146176
AT3G28345	1.55882	1.56e-20
AT2G18500	1.55539	2.09e-15
AT5G15530	1.55403	2.75e-95
AT4G03010	1.55359	3.1e-27
AT2G21540	1.5523	1.84e-44
AT3G62020	1.54984	1.37e-32
AT5G23910	1.54914	7.11e-38
AT1G49960	1.5476	0.00508165
AT5G13840	1.54679	1.02e-141
AT2G22140	1.54674	2.71e-08
AT1G32190	1.54644	5.18e-32
AT4G14746	1.54508	2.92e-43
AT5G61000	1.54275	9.08e-53
AT3G05937	1.53925	1.7e-09
AT5G40460	1.53841	4.05e-18
AT2G29570	1.53583	7.15e-83
AT3G51930	1.53571	1.7e-11
AT5G62210	1.53553	5.1e-127
AT5G23940	1.5333	0
AT4G15890	1.53167	2.99e-22
AT1G07270	1.53051	3.32e-08
AT5G08640	1.52837	0
AT1G30170	1.52808	1.34e-20
AT1G75090	1.52715	4.06e-41
AT2G28620	1.52603	1.28e-48
AT3G60840	1.52593	4.86e-36
AT4G21760	1.52241	0.00194368
AT5G53230	1.52144	0.000574995
AT2G34190	1.5176	2.81e-44
AT3G48160	1.51258	2.41e-13
AT1G04020	1.51117	5.12e-41
AT2G41370	1.51096	1.1e-08
AT1G32100	1.51006	4e-38
AT5G46000	1.50989	0.00110795
AT1G73870	1.50971	5.62e-08
AT5G38300	1.50911	2.75e-09
AT1G80440	1.50904	3.01e-61
AT5G57780	1.50845	1.02e-27
AT2G26760	1.50724	1.64e-25
AT3G19050	1.50427	1.49e-105
AT2G21140	1.50141	4.37e-89
AT3G45930	1.50015	5.32e-125
AT3G48020	1.4997	3e-05
AT5G57130	1.49945	1.11e-74
AT2G38310	1.4993	3.37e-119
AT1G65970	1.49886	0.000708645
AT1G71760	1.49846	1.03e-05
AT4G02780	1.49798	0.00341323
AT5G39240	1.49784	2.93e-05
AT3G27360	1.49765	4.32e-38
AT2G37420	1.49652	5.06e-35
AT1G49940	1.4939	2.88e-16
AT2G02010	1.49342	3.01e-08
AT1G29535	1.49331	0.00373618
AT4G32830	1.49296	1.54e-44
AT3G06030	1.49159	2.81e-39
AT5G10390	1.49013	8.01e-98
AT1G53140	1.48836	7.76e-30
AT4G26960	1.4879	2.92e-12
AT5G09210	1.48748	3.79e-08
AT3G20150	1.48524	3.13e-45
AT3G23890	1.48371	1.78e-135
AT5G25380	1.48269	6.09e-07
AT3G12955	1.48149	0.00181535
AT5G18270	1.48117	6.96e-27
AT2G37470	1.48097	3.29e-88
AT1G71695	1.48091	3.46e-279
AT3G61830	1.47832	3.17e-156
AT3G12060	1.47829	0.000463748
AT5G05240	1.47817	3.96e-23
AT2G43445	1.47749	1.08e-08
AT4G10265	1.47575	2.22e-09
AT3G49900	1.47543	6.2e-79
AT1G05000	1.47445	2.49e-22
AT1G74020	1.47437	1.69e-35
AT1G79420	1.47252	7.03e-33
AT4G33560	1.47114	7.62e-16
AT5G52220	1.47038	1.9e-06
AT2G12461	1.47002	1.93e-15
AT1G08465	1.46989	5.66e-92
AT3G05020	1.46973	7.27e-115
AT4G28085	1.46935	5.37e-06
AT1G73140	1.46877	0.00425034
AT5G19290	1.46784	1.7e-171
AT5G39970	1.46762	0.000708738
AT4G13370	1.46721	2.8e-27
AT5G51600	1.46672	3.56e-61
AT4G27460	1.46661	3.74e-06
AT5G55830	1.4665	1.43e-09
AT1G72960	1.46636	9.11e-06
AT1G20060	1.46584	2.78e-25
AT1G58340	1.46549	4.89e-36
AT5G01360	1.4649	8.57e-33
AT4G24670	1.46484	1.25e-31
AT1G56210	1.46134	1.05e-99
AT3G61610	1.46122	1.97e-23
AT1G16070	1.45842	7.42e-17
AT3G13690	1.45809	7.28e-253
AT1G75240	1.45782	4.13e-170
AT1G72200	1.45731	5.89e-14
AT3G52110	1.45729	3.18e-29
AT1G26330	1.45468	5.41e-19
AT5G01345	1.45428	0.00366253
AT1G06660	1.45388	1.98e-14
AT3G16980	1.45299	6.31e-05
AT2G23180	1.4522	7.68e-16
AT1G67750	1.45007	1.4e-245
AT5G24860	1.4496	6.2e-49
AT1G07370	1.44953	2.36e-63
AT1G64620	1.44876	6.99e-22
AT1G36060	1.44858	3.32e-12
AT1G23340	1.44767	5.22e-13
AT1G10980	1.44645	1.15e-22
AT4G11330	1.4452	4.01e-09
AT1G32172	1.44439	0.000840874
AT2G25880	1.44091	1.22e-26
AT1G33800	1.4409	1.45e-31
AT2G31945	1.43856	1.36e-15
AT3G23740	1.43825	3.9e-28
AT3G55910	1.43755	0.000146231
AT3G44050	1.43611	2.75e-48
AT2G01905	1.43572	4.07e-08
AT1G04520	1.43472	9.09e-33
AT2G31980	1.4335	5.31e-29
AT5G05545	1.43307	0.00260028
AT4G33270	1.43304	2.97e-178
AT3G55990	1.43262	1.07e-27
AT1G76930	1.43246	0.000214346
AT1G26590	1.4304	0.000715419
AT4G13840	1.43023	1.13e-69
AT1G07880	1.42956	2.59e-12
AT1G12940	1.42922	1.84e-08
AT4G35730	1.42771	1.19e-37
AT3G52780	1.42442	9.52e-27
AT3G48540	1.42403	7.62e-12
AT3G52115	1.42337	8.45e-09
AT4G21820	1.42297	9.77e-21
AT1G17190	1.42284	9.23e-63
AT5G07030	1.42264	9.36e-258
AT3G55890	1.42237	3.08e-08
AT1G11125	1.42121	1.38e-09
AT1G08890	1.41943	2.85e-06
AT5G01190	1.41785	1.16e-17
AT5G02890	1.41692	1.5e-29
AT3G16240	1.41672	0
AT3G58650	1.41247	9.79e-24
AT2G03020	1.41032	0.00556803
AT5G12280	1.40917	2.3e-24
AT5G41820	1.40892	5.73e-05
AT1G49952	1.40882	0.00359292
AT1G09537	1.4078	7.27e-05
AT1G10780	1.4057	2.86e-28
AT1G19200	1.40415	6.91e-07
AT2G37960	1.40283	2.9e-06
AT3G21090	1.40162	2.21e-46
AT1G31335	1.39786	3.23e-13
AT3G26050	1.39785	2.94e-15
AT4G14330	1.39734	2.79e-42
AT1G47760	1.39633	0.000409048
AT5G43080	1.39621	1.47e-13
AT3G14190	1.39449	1.62e-38
AT2G40370	1.39226	6.9e-38
AT1G17140	1.39022	1.95e-77
AT5G42330	1.39	5.94e-13
AT5G63300	1.38997	2.89e-06
AT5G01910	1.38972	4.45e-13
AT4G02110	1.38909	2.03e-33
AT2G30370	1.38895	1.04e-10
AT2G03850	1.38828	9.17e-06
AT5G54970	1.38754	4.19e-27
AT4G31380	1.38544	1.53e-07
AT1G11190	1.38337	4.07e-34
AT3G15510	1.38311	1.2e-27
AT5G56220	1.38239	2.14e-55
AT1G07790	1.38199	4.45e-100
AT4G33330	1.38162	8.58e-13
AT1G60810	1.37895	1.66e-103
AT5G19970	1.37872	0.000469498
AT3G58780	1.37666	3.7e-166
AT5G53110	1.37654	2.92e-08
AT5G49330	1.37644	9.12e-38
AT5G27630	1.37624	8.42e-14
AT2G44990	1.37316	0.000983769
AT1G78172	1.37315	6.03e-09
AT1G66760	1.37285	8.98e-12
AT1G19350	1.37089	1.11e-167
AT3G51670	1.37041	1.06e-145
AT2G32720	1.37011	1.03e-88
AT3G57160	1.37004	0.00167599
AT4G15975	1.36932	0.00428617
AT2G22610	1.36868	3.73e-32
AT5G47370	1.3682	1.79e-59
AT4G25850	1.36576	1.87e-127
AT2G33640	1.36529	6.91e-12
AT1G20180	1.3649	0.00160772
AT5G36870	1.36466	0.00883038
AT5G62710	1.36425	6.52e-30
AT5G34940	1.3631	9.46e-30
AT5G23750	1.35928	1.02e-31
AT1G50490	1.35855	2.39e-63
AT5G25620	1.35834	4.81e-12
AT4G31400	1.3583	9.75e-06
AT1G47840	1.35694	0.00436813
AT5G55680	1.35652	4.17e-07
AT4G35180	1.35559	6.57e-07
AT5G53486	1.35554	9.33e-13
AT1G68110	1.3552	0.00373439
AT5G65350	1.35235	4.98e-17
AT1G77200	1.35143	1.55e-07
AT1G76540	1.35103	1.45e-80
AT4G37580	1.34736	0.000545065
AT1G06310	1.3472	0.000963705
AT5G37170	1.34537	5.61e-10
AT1G75580	1.34535	3.44e-59
AT4G10260	1.34425	0.00868483
AT5G12940	1.34355	7.76e-12
AT2G27220	1.34335	3.94e-20
AT4G31020	1.34218	3.4e-07
AT5G63550	1.34167	9.15e-76
AT1G63480	1.33899	1.3e-126
AT5G20850	1.33836	5.76e-11
AT1G60890	1.3374	7.75e-99
AT3G05470	1.33628	2.26e-59
AT1G51680	1.33554	4.78e-125
AT2G30830	1.33468	0.00642588
AT5G57920	1.33218	0.00433482
AT2G29680	1.33192	5.35e-12
AT3G20460	1.3304	2.98e-07
AT2G37880	1.32955	4.79e-07
AT1G11080	1.32927	1.79e-53
AT5G11160	1.32906	1.81e-17
AT4G17670	1.3286	6.99e-67
AT3G53450	1.32706	6.42e-08
AT3G57250	1.3261	5.64e-08
AT2G28740	1.32336	1.75e-104
AT4G33600	1.32335	1.89e-05
AT2G46140	1.32251	3.06e-40
AT1G55020	1.32216	0
AT1G16630	1.32185	2.39e-34
AT3G26932	1.32167	6.18e-83
AT5G02220	1.31842	0.00135052
AT3G14950	1.31735	0.001924
AT5G02090	1.31582	0.00432433
AT1G72250	1.31374	3.59e-56
AT3G13760	1.31275	0.0039112
AT1G68200	1.31263	1.02e-11
AT5G64060	1.31222	3.19e-22
AT5G07175	1.31212	0.00180761
AT1G67920	1.31177	0.00112997
AT5G23370	1.31027	0.00290299
AT4G30830	1.30992	4.13e-05
AT4G01730	1.30978	1.15e-29
AT2G18120	1.30894	3.79e-10
AT4G32810	1.30852	0.00103767
AT2G46160	1.30775	6.29e-25
AT4G16640	1.30722	0.0011539
AT5G51500	1.30597	0.00667302
AT4G36610	1.30504	2.34e-07
AT5G02190	1.30496	1.05e-104
AT1G76610	1.3036	0.00712013
AT3G01140	1.30213	4.32e-05
AT4G18550	1.30204	1.94e-12
AT4G16350	1.30174	0.00415786
AT2G07170	1.30169	1.31e-26
AT1G13110	1.3016	5.47e-16
AT4G37790	1.30135	8.78e-45
AT1G27440	1.29989	1.08e-43
AT2G20110	1.29978	8.3e-16
AT1G26960	1.29904	7.81e-42
AT2G44170	1.29835	0.000210997
AT4G21070	1.29831	1.27e-22
AT3G55560	1.2969	9.97e-22
AT2G03590	1.29569	1.5e-07
AT2G33750	1.2945	9.87e-13
AT2G37040	1.29366	5.87e-185
AT1G23120	1.2917	0.00142536
AT2G34790	1.29111	2.08e-12
AT1G03230	1.2907	4.4e-10
AT2G44745	1.28727	5.26e-14
AT4G31910	1.28687	3.07e-65
AT1G53270	1.28619	0.00178369
AT4G14120	1.28559	4.28e-10
AT4G22770	1.28531	5.05e-19
AT1G21400	1.28385	1.54e-95
AT2G31270	1.28102	2.93e-51
AT1G79170	1.28096	8.6e-06
AT2G47190	1.28094	0.00878048
AT3G56170	1.27913	5.29e-37
AT2G20980	1.27826	6.62e-13
AT1G67780	1.27781	8.02e-09
AT3G19590	1.27766	2.61e-34
AT1G11000	1.27614	1.79e-44
AT1G03720	1.27474	2.02e-08
AT2G46950	1.27443	2.07e-26
AT2G16440	1.27431	4.54e-94
AT4G20325	1.27361	1.09e-20
AT5G11510	1.27359	2.54e-39
AT1G22065	1.27331	2.76e-05
AT2G40550	1.27164	1.96e-54
AT3G27025	1.27116	1.86e-25
AT2G46870	1.26938	2.72e-35
AT5G18000	1.26859	1.63e-28
AT5G23420	1.26828	4.11e-63
AT5G09500	1.26747	6.96e-06
AT3G62570	1.26691	1.68e-81
AT5G37010	1.26681	1.56e-28
AT4G28560	1.26606	2.65e-39
AT2G34650	1.26588	2.33e-58
AT4G28430	1.26314	3.69e-06
AT5G05250	1.26284	7.59e-06
AT1G56720	1.26245	2.42e-55
AT5G26230	1.26153	3.84e-12
AT3G54040	1.26135	2.07e-10
AT4G24710	1.26133	1.42e-13
AT3G14540	1.26005	4.12e-09
AT1G52565	1.25948	5.72e-11
AT3G53730	1.25799	4.37e-167
AT2G38620	1.25798	3.06e-11
AT3G22415	1.25424	0.0062292
AT3G52770	1.25386	2.67e-12
AT1G34640	1.25382	3.68e-37
AT3G49830	1.25366	0.000443383
AT1G33720	1.25253	4.3e-06
AT4G28230	1.25024	2.34e-18
AT3G04510	1.24961	0.00696723
AT5G17160	1.24952	6.82e-35
AT1G73860	1.24918	1.94e-11
AT1G49580	1.24863	6.7e-98
AT5G22460	1.24785	4.78e-100
AT4G23690	1.2472	4e-75
AT4G23496	1.24665	0.00128587
AT3G04850	1.24562	5.54e-17
AT1G49470	1.24557	0.00160392
AT1G79110	1.24533	1.48e-35
AT1G52530	1.24532	0.0038798
AT2G47860	1.24444	8.76e-13
AT1G67035	1.24405	0.000339754
AT4G13710	1.24328	8.14e-54
AT1G48260	1.2422	1.93e-08
AT1G65480	1.242	3.52e-160
AT1G09380	1.2414	2.13e-05
AT5G41800	1.24071	2.59e-11
AT1G70300	1.24051	3.49e-28
AT5G56580	1.24049	2.25e-11
AT3G59550	1.23961	1.46e-18
AT5G28650	1.23939	0.00602799
AT3G15170	1.23902	4.78e-06
AT1G11600	1.23891	3.49e-54
AT2G36307	1.23807	5.02e-11
AT4G18910	1.23725	2.35e-36
AT5G15500	1.23695	3.63e-14
AT1G54385	1.23679	1.1e-37
AT3G01530	1.23357	1.31e-20
AT5G05940	1.23343	3.26e-13
AT1G69260	1.23321	9.81e-13
AT2G23540	1.2325	8.67e-05
AT3G21240	1.23203	1.53e-19
AT4G11080	1.22903	9.69e-29
AT5G49460	1.22878	9.7e-152
AT1G79760	1.22874	2.91e-06
AT5G54510	1.22637	6.76e-98
AT1G28670	1.22578	3.66e-35
AT5G43250	1.22575	1.74e-08
AT1G30900	1.22562	3.57e-11
AT2G28110	1.22497	1.95e-26
AT3G63300	1.2234	3.63e-37
AT5G44635	1.22018	2.22e-51
AT3G04060	1.21907	5.2e-09
AT3G55120	1.21843	1.51e-85
AT2G26180	1.21825	2.36e-25
AT5G07720	1.21802	1.92e-05
AT1G72230	1.21775	1.19e-61
AT5G07180	1.21695	2.62e-99
AT5G25130	1.21648	9.15e-14
AT4G23670	1.21623	0
AT1G09450	1.21449	6.93e-15
AT2G41170	1.21284	1.3e-23
AT3G06600	1.21248	0.00301257
AT5G50040	1.21191	7.45e-08
AT1G29200	1.21187	1.53e-05
AT1G71870	1.21113	2.88e-16
AT5G65640	1.2105	4.62e-79
AT1G21810	1.2099	3.21e-11
AT4G34510	1.2094	3.03e-05
AT5G37240	1.20632	1.21e-05
AT5G66840	1.20613	6.5e-07
AT1G29510	1.20571	1.74e-06
AT1G49910	1.20455	3.21e-07
AT1G70640	1.2032	1.17e-07
AT4G36220	1.20159	2.8e-83
AT3G13662	1.20134	0.00806475
AT3G21230	1.1998	6.33e-24
AT3G03780	1.19788	2.52e-171
AT1G49900	1.19786	0.00427246
AT2G44190	1.19774	2.66e-11
AT1G65840	1.19745	9.43e-59
AT5G04470	1.19536	1.79e-18
AT1G62540	1.1929	3.8e-83
AT3G18930	1.19239	2.41e-38
AT2G44580	1.19119	7.17e-13
AT1G07260	1.18981	0.000364017
AT1G14780	1.18884	0.00114215
AT2G21187	1.18768	0.00068633
AT3G11640	1.18668	0.000807312
AT1G26840	1.18589	5.63e-07
AT3G63450	1.18556	2.12e-61
AT1G23760	1.18552	3.12e-39
AT2G05910	1.18523	3.11e-07
AT5G38690	1.18506	2.79e-26
AT1G24020	1.18467	1.99e-72
AT5G65230	1.18361	5.85e-05
AT3G27730	1.18355	0.000580115
AT1G20930	1.18296	1.07e-23
AT1G72220	1.18269	3.67e-06
AT1G01630	1.18116	9.99e-38
AT1G21740	1.18057	5.09e-50
AT3G07010	1.17827	4.19e-24
AT4G21970	1.17793	9.7e-18
AT1G19840	1.17566	5.12e-17
AT1G26600	1.16987	0.000297968
AT5G65140	1.16974	7.42e-12
AT1G75150	1.16929	6.49e-20
AT5G10150	1.16805	6.31e-30
AT2G21130	1.16409	2.37e-53
AT2G47240	1.16354	5.92e-301
AT2G38110	1.16315	2.39e-102
AT1G30690	1.16311	2.38e-96
AT2G30432	1.16088	4.88e-12
AT4G24240	1.15937	1.32e-29
AT5G40942	1.15885	0.000215797
AT1G74420	1.15852	0.000223357
AT4G22755	1.15826	1.54e-12
AT5G25010	1.1574	0.00491588
AT5G66270	1.157	0.000413079
AT4G36250	1.15546	1.19e-217
AT1G70370	1.15521	0
AT3G60130	1.15495	2.24e-22
AT3G50890	1.15232	2.23e-25
AT2G28470	1.15147	8.91e-251
AT3G16420	1.15031	0.00196148
AT5G39420	1.15031	3.7e-06
AT3G05740	1.15027	2.88e-13
AT1G79520	1.14967	3.06e-50
AT1G53700	1.14872	1.53e-08
AT5G55820	1.1466	4.77e-33
AT5G66800	1.14636	1.1e-19
AT1G44900	1.1463	3.89e-82
AT5G20740	1.1456	1.61e-139
AT3G56870	1.14553	1.33e-13
AT1G70680	1.14542	5.2e-44
AT1G24030	1.14259	5.89e-11
AT2G23360	1.14233	1.69e-56
AT1G78850	1.14191	0.00820062
AT5G27890	1.14101	1.2e-25
AT3G53190	1.14089	1.93e-150
AT4G27230	1.14031	1.09e-105
AT1G02205	1.13956	0
AT4G02060	1.13937	8.82e-84
AT2G23530	1.13887	7.91e-07
AT4G36930	1.13868	1.78e-113
AT5G63350	1.13866	4.52e-05
AT4G27510	1.13763	6.85e-05
AT5G48600	1.13722	1.39e-46
AT4G19590	1.13643	2.38e-06
AT5G54670	1.13577	9.47e-79
AT4G17380	1.13456	0.0091197
AT2G35600	1.13387	1.26e-06
AT4G39630	1.13357	5.83e-07
AT3G12145	1.13336	0
AT3G14060	1.13321	4.24e-07
AT2G28305	1.133	1.32e-56
AT5G60470	1.13297	0.000237009
AT5G19060	1.13295	1.1e-12
AT3G53010	1.13212	6.87e-05
AT5G20810	1.13124	0.00674523
AT3G11000	1.1296	5.61e-222
AT1G20720	1.12848	1.5e-20
AT1G07820	1.12753	9.11e-176
AT1G53035	1.12673	1.43e-11
AT5G23350	1.12652	0.00207099
AT1G03010	1.12531	5.49e-05
AT5G49160	1.12498	7.64e-100
AT5G60142	1.12455	7.8e-09
AT1G28660	1.12443	1.99e-21
AT1G69530	1.12442	3.15e-59
AT3G57680	1.12384	6.31e-27
AT4G12540	1.12356	2.57e-07
AT5G26790	1.12196	0.00460027
AT1G75780	1.11699	6.95e-10
AT5G44680	1.11589	4.99e-72
AT4G29150	1.11467	6.91e-28
AT3G02110	1.11404	6.51e-178
AT5G22500	1.11244	3.93e-62
AT5G37730	1.11179	5.37e-05
AT1G16640	1.11099	4.44e-05
AT2G07690	1.11095	2.11e-85
AT5G07820	1.10959	0.000208177
AT1G68120	1.10887	9.7e-06
AT2G28760	1.10786	2.13e-19
AT1G20030	1.10645	5.45e-34
AT4G20935	1.10596	0.00180213
AT4G14150	1.10551	2.11e-20
AT2G45040	1.10441	2.97e-07
AT4G10960	1.10368	8.11e-09
AT1G22410	1.10125	1.9e-115
AT3G45980	1.10045	3.25e-130
AT3G17360	1.10007	1.74e-26
AT5G54240	1.09626	1.2e-05
AT2G46770	1.09539	2.88e-13
AT1G74030	1.09499	1.02e-24
AT3G51740	1.09497	4.34e-98
AT1G48870	1.09452	9.61e-08
AT1G03850	1.09431	0.00176395
AT3G55130	1.09412	6.15e-19
AT3G15040	1.09366	3.1e-22
AT3G18730	1.09276	2.84e-15
AT1G65470	1.09167	5.83e-24
AT3G08770	1.09102	1.14e-303
AT5G49680	1.09005	0.00274106
AT2G47500	1.08808	9.66e-63
AT5G15510	1.08797	1.34e-17
AT5G05510	1.08756	5.27e-06
AT1G59540	1.08745	1.5e-21
AT5G62550	1.08741	8.75e-30
AT2G32590	1.08736	1.63e-15
AT1G05370	1.08703	0.000167285
AT4G34800	1.08661	6.6e-06
AT1G02670	1.08572	1.58e-25
AT1G31720	1.08499	0.000534932
AT5G24760	1.08418	6.58e-29
AT4G09760	1.08414	2.42e-41
AT2G24570	1.08361	2.97e-26
AT5G25110	1.08346	5.92e-41
AT4G17680	1.08314	6.23e-19
AT5G01630	1.08258	3.03e-20
AT3G26220	1.0814	1.32e-11
AT3G60070	1.08044	9.59e-31
AT1G74670	1.08041	2.92e-24
AT1G53920	1.08016	1.01e-09
AT5G64700	1.07868	9.62e-09
AT5G46280	1.07802	4.07e-56
AT3G01410	1.07796	2.66e-15
AT1G67460	1.0773	0.00104594
AT3G46030	1.07658	1.38e-91
AT1G79530	1.07651	1.57e-68
AT5G27550	1.07427	3.87e-24
AT2G17560	1.0738	9.23e-99
AT2G36570	1.07345	1.37e-157
AT3G48900	1.07249	3.61e-08
AT1G70830	1.07213	2.08e-140
AT1G30760	1.07206	3.37e-06
AT2G16210	1.07057	0.00140697
AT5G63800	1.07021	5.14e-61
AT5G48460	1.06864	2.4e-34
AT1G79700	1.06804	1.64e-13
AT3G02410	1.06729	0.00734915
AT1G53070	1.06645	2.81e-27
AT5G49360	1.06491	9.5e-233
AT3G21710	1.06295	1.01e-13
AT1G47210	1.06218	8.29e-21
AT3G10290	1.06077	4.75e-06
AT1G61260	1.0606	1.39e-06
AT3G52290	1.05855	4.47e-27
AT1G58460	1.05782	1.08e-07
AT3G56220	1.0578	3.45e-17
AT2G32530	1.05309	2.84e-67
AT5G45950	1.05308	3.74e-37
AT2G02540	1.05257	8.66e-13
AT3G10180	1.05121	7.89e-15
AT4G34980	1.051	8.22e-230
AT1G72970	1.05086	0
AT5G47590	1.05066	1.53e-38
AT1G67760	1.05064	5.9e-05
AT1G23800	1.05004	0.00821762
AT3G28920	1.04992	2.45e-78
AT3G52525	1.04879	3.06e-05
AT5G54060	1.04667	3.51e-05
AT2G27970	1.04603	1.42e-43
AT1G67860	1.04602	1.67e-15
AT4G01930	1.04582	0.00203674
AT5G46240	1.0457	5.57e-08
AT2G28930	1.04332	4.7e-37
AT4G39670	1.04184	0.00060912
AT2G37560	1.04114	6.57e-07
AT1G78476	1.03968	0.00490631
AT4G22050	1.03865	1.3e-12
AT3G56080	1.03683	2.91e-16
AT5G07100	1.03482	1.55e-06
AT1G08290	1.03439	0.000201048
AT5G55950	1.03342	1.19e-05
AT4G05520	1.03011	3.08e-16
AT3G57670	1.02957	2.21e-19
AT1G54010	1.02894	0.00130122
AT1G03220	1.02833	5.27e-39
AT2G37640	1.02807	1.53e-34
AT2G24700	1.0276	1.56e-16
AT4G14700	1.0275	0.00240602
AT1G04650	1.02676	5.11e-12
AT5G06270	1.02664	4.13e-17
AT5G65310	1.0238	3.42e-86
AT5G45310	1.02318	0.000590083
AT2G21210	1.02164	0.00626265
AT5G52910	1.02099	5.47e-14
AT5G27000	1.02067	5.08e-11
AT1G64690	1.02033	8.97e-10
AT2G02100	1.02025	8.66e-166
AT3G15020	1.01886	3.69e-48
AT3G14440	1.01878	6.46e-15
AT5G44560	1.01845	1.04e-14
AT2G40110	1.01836	7.42e-21
AT3G24495	1.01785	1.02e-23
AT2G21590	1.01635	3.03e-58
AT5G60020	1.01633	2.36e-16
AT5G40380	1.01621	5.18e-16
AT5G42700	1.01549	1.16e-06
AT2G43520	1.01442	5.04e-05
AT1G65060	1.01419	2.26e-75
AT1G01030	1.01332	1.04e-11
AT2G46535	1.01277	1.77e-12
AT2G41450	1.01249	3.21e-05
AT1G78170	1.01098	9.88e-26
AT2G46000	1.01044	9.26e-12
AT1G08320	1.00963	0.00985836
AT4G09160	1.00937	1.99e-25
AT1G20680	1.00915	8.51e-36
AT5G64630	1.00831	5.07e-13
AT3G49260	1.00784	2.01e-29
AT1G34355	1.00764	8.49e-14
AT5G62580	1.00685	1.14e-43
AT2G33400	1.00579	1.09e-11
AT1G14350	1.00541	2.84e-59
AT1G23000	1.00533	1.37e-14
AT2G39110	1.00517	0.00111995
AT5G55970	1.00509	5.69e-11
AT4G01680	1.00406	2.54e-12
AT3G55700	1.00327	9.17e-06
AT4G14770	1.00174	3.23e-32
AT1G12890	1.00139	3.89e-09
AT5G65890	1.00129	1.93e-11
AT3G09070	1.00047	3.39e-42
