# Supplementary material for: Arabidopsis TCP4 transcription factor inhibits high temperature-induced homeotic conversion of ovules
Source: Nat Commun. 2023 Sep 13;14:5673. doi: 10.1038/s41467-023-41416-1 (PMC10499876; doi:10.1038/s41467-023-41416-1)
Supplement: Supplementary file 7 — Supplementary Data 4 [file 41467_2023_41416_MOESM7_ESM.xlsx]

## Sheet: Sheet1
Supplemental Table 4. Genes down-regulated in tcpDUO mutant under 28℃
AT number	log2 Fold Change	FDR
AT1G47470	-12.3666	1.52e-24
AT1G52970	-12.2859	3.07e-24
AT5G43525	-11.8998	9.21e-23
AT1G57760	-11.6283	1.02e-21
AT4G13261	-11.3233	1.22e-20
AT4G08025	-11.2425	2.44e-20
AT2G04037	-11.1279	6.06e-20
AT1G47450	-10.9962	1.95e-19
AT1G04645	-10.9342	2.99e-19
AT5G63063	-10.9338	3.01e-19
AT1G56415	-10.9086	3.89e-19
AT3G24510	-10.7387	1.7e-18
AT5G43518	-10.6953	1.52e-18
AT4G35165	-10.4818	1.63e-23
AT3G05460	-10.454	9.73e-18
AT4G11653	-10.4052	1.93e-17
AT4G13263	-10.3185	4.06e-17
AT3G44115	-10.2885	4.82e-17
AT2G21465	-10.1323	1.67e-16
AT4G30074	-10.0715	2.46e-16
AT5G58412	-9.98463	4.65e-16
AT2G24205	-9.94113	4.48e-16
AT1G45225	-9.88328	1.11e-15
AT1G73607	-9.78172	2.47e-15
AT5G24316	-9.76121	2.52e-15
AT5G60000	-9.75613	1.7e-15
AT5G55132	-9.74464	3.44e-15
AT3G03828	-9.69149	4.99e-15
AT5G60945	-9.48105	1.21e-14
AT3G57840	-9.47817	1.99e-14
AT5G45910	-9.47503	1.25e-14
AT3G57850	-9.44625	2.54e-14
AT1G73603	-9.40679	3.27e-14
AT1G57777	-9.34106	1.06e-18
AT3G44117	-9.32216	3.63e-14
AT1G56553	-9.31736	4.88e-14
AT1G77525	-9.30409	4.29e-14
AT1G45223	-9.25647	1.07e-13
AT5G16453	-9.24747	1.3e-13
AT5G18403	-9.21255	7.93e-14
AT2G21750	-9.17442	1.72e-13
AT1G56385	-9.16898	1.1e-13
AT2G04031	-9.16167	1.87e-13
AT2G23990	-9.15584	2.1e-13
AT2G14378	-9.05915	1.32e-17
AT4G02655	-9.05665	4.26e-13
AT1G57775	-9.03204	4.84e-13
AT4G08869	-9.02984	2.92e-13
AT4G11510	-9.00113	3.42e-13
AT5G43513	-8.94512	1.85e-33
AT2G24693	-8.88096	6.22e-25
AT3G04540	-8.85998	1.58e-12
AT5G43510	-8.85989	7.81e-25
AT5G54062	-8.83944	1.91e-12
AT5G42232	-8.82619	2.9e-12
AT4G27670	-8.78255	1.39e-16
AT5G48605	-8.74416	3.73e-12
AT3G05945	-8.66665	4.12e-16
AT3G24068	-8.63318	8.23e-12
AT1G12670	-8.62069	6.47e-31
AT2G06090	-8.61733	7.9e-12
AT4G20800	-8.61611	6.17e-16
AT3G17150	-8.6053	2.54e-23
AT2G23010	-8.58082	3.41e-38
AT4G39650	-8.56569	1.79e-11
AT5G19172	-8.5427	1.6e-11
AT3G30247	-8.48474	1.99e-11
AT2G02525	-8.48321	2.05e-11
AT3G24220	-8.46247	2.29e-11
AT2G04041	-8.44193	2.66e-11
AT5G38330	-8.4383	2.62e-11
AT4G32090	-8.43572	2.83e-11
AT1G45227	-8.40666	3.37e-11
AT3G48205	-8.40548	3.39e-11
AT1G76750	-8.37772	3.92e-11
AT1G45215	-8.36695	5.23e-11
AT4G00190	-8.36571	5.05e-11
AT4G14276	-8.33355	5.52e-11
AT3G01185	-8.29144	3.52e-11
AT3G11990	-8.2647	2.36e-35
AT5G43285	-8.21851	6.17e-11
AT2G20597	-8.18223	7.02e-11
AT3G48231	-8.17784	1.67e-27
AT5G26090	-8.16495	1.58e-10
AT2G04925	-8.15566	1.72e-10
AT5G42567	-8.14505	2.04e-10
AT5G12030	-8.13233	7.43e-154
AT4G30067	-8.08853	3.01e-10
AT4G24974	-8.07708	3.45e-10
AT4G29285	-8.06219	3.93e-10
AT2G36325	-8.04453	7.2e-40
AT1G45190	-7.96496	5.97e-10
AT1G32280	-7.91616	8e-10
AT1G75945	-7.90028	8.94e-26
AT3G17080	-7.85962	1.24e-09
AT5G52965	-7.8545	2.12e-19
AT3G01323	-7.85149	1.36e-09
AT1G56620	-7.82457	1.83e-09
AT5G44973	-7.79809	4.48e-19
AT2G35615	-7.757	8.59e-10
AT1G45221	-7.74327	2.77e-09
AT5G50423	-7.74078	2.6e-09
AT2G25482	-7.71223	9.16e-13
AT3G54925	-7.70442	3.43e-09
AT3G04545	-7.68311	3.79e-09
AT2G02490	-7.68166	3.64e-09
AT2G29290	-7.67027	3.82e-09
AT1G35467	-7.66972	1.42e-09
AT2G21655	-7.61793	5.81e-09
AT3G61182	-7.60973	1.13e-08
AT5G04047	-7.59177	2.35e-12
AT2G21740	-7.58772	6.91e-09
AT1G53540	-7.56993	1.86e-34
AT2G20660	-7.56136	7.8e-09
AT1G11593	-7.54837	8.23e-09
AT1G59835	-7.53817	8.6e-09
AT5G35405	-7.52633	9.48e-09
AT5G08315	-7.52181	9.39e-09
AT2G21727	-7.50597	1.03e-08
AT1G07167	-7.4947	1.11e-08
AT5G53520	-7.49419	1.23e-08
AT1G50325	-7.4616	1.59e-08
AT1G14455	-7.46071	5.28e-09
AT2G25185	-7.43272	1.86e-08
AT2G27315	-7.40723	1.04e-11
AT3G42473	-7.39413	2.19e-08
AT1G31450	-7.35903	3.27e-08
AT4G08022	-7.35267	3.01e-08
AT1G22015	-7.27294	1.04e-21
AT3G30200	-7.25799	4.68e-08
AT1G13755	-7.2335	1.78e-08
AT4G07515	-7.17439	9.61e-08
AT4G32110	-7.17157	7.86e-08
AT1G49715	-7.16687	8.4e-08
AT5G12020	-7.16573	1.17e-126
AT3G29797	-7.13496	1.07e-07
AT4G09466	-7.12655	1.15e-07
AT5G04347	-7.08141	4.54e-08
AT5G60978	-7.06072	1.56e-07
AT5G63085	-7.04157	1.74e-07
AT3G10890	-7.03347	5.61e-08
AT4G25200	-6.9742	1.21e-123
AT4G09470	-6.97284	3.41e-07
AT2G20595	-6.96701	7.93e-08
AT3G30384	-6.95798	3.17e-07
AT5G44495	-6.95014	2.84e-07
AT5G09370	-6.94482	1.13e-42
AT2G03955	-6.91269	3.56e-07
AT2G02515	-6.90314	4.99e-07
AT3G57310	-6.90257	3.97e-07
AT3G01326	-6.83225	1.67e-07
AT3G17227	-6.82844	8.56e-10
AT3G43505	-6.80757	7e-07
AT1G52415	-6.78959	8.38e-07
AT3G01331	-6.78594	9.49e-10
AT4G37360	-6.78061	7.52e-07
AT5G35932	-6.76043	8.46e-07
AT4G09090	-6.73485	1e-06
AT1G55660	-6.73077	1.12e-06
AT5G26250	-6.72045	1.33e-06
AT4G35725	-6.71113	1.09e-06
AT5G42957	-6.67545	2.06e-06
AT4G10490	-6.66198	1.44e-06
AT4G09465	-6.64816	5.11e-07
AT5G37474	-6.63094	2.73e-06
AT2G15340	-6.62763	6.81e-07
AT5G44555	-6.54366	3e-06
AT3G46840	-6.5204	3.87e-06
AT3G18550	-6.49269	4.67e-06
AT1G01305	-6.48349	6.93e-13
AT5G04350	-6.47995	5.04e-06
AT4G10220	-6.47118	4.39e-06
AT3G56610	-6.45483	1.25e-06
AT1G10745	-6.44297	7.21e-06
AT4G09545	-6.42482	5.27e-06
AT3G30383	-6.39505	6.24e-06
AT5G50050	-6.37706	8.05e-06
AT3G09640	-6.35179	7.56e-50
AT3G46230	-6.35164	1.62e-44
AT2G39851	-6.34555	1.84e-19
AT2G22630	-6.33948	8.43e-06
AT5G46950	-6.30615	1.06e-05
AT5G36658	-6.25727	1.64e-05
AT3G46250	-6.25129	1.51e-05
AT2G30220	-6.24885	1.49e-05
AT1G43605	-6.24571	3.76e-08
AT5G27495	-6.24204	1.45e-05
AT5G65165	-6.23538	1.49e-05
AT4G03945	-6.23274	1.78e-05
AT1G50960	-6.22436	1.79e-05
AT3G28490	-6.19979	2.07e-05
AT1G58055	-6.19074	2.49e-05
AT1G54445	-6.17917	2.26e-05
AT3G01327	-6.16179	2.27e-05
AT4G09153	-6.14871	2.86e-05
AT5G60964	-6.10994	7.92e-08
AT2G36695	-6.10737	7.06e-25
AT4G23365	-6.07921	3.99e-05
AT5G42895	-6.07764	3.88e-05
AT3G20997	-6.06468	3.51e-05
AT5G58830	-6.02374	1.47e-07
AT5G48953	-6.01816	1.13e-05
AT5G12070	-5.99475	4.97e-05
AT4G39917	-5.9718	1.93e-07
AT1G35537	-5.93114	9.25e-05
AT4G17505	-5.91335	2.13e-05
AT2G43580	-5.90788	0.000101255
AT1G44160	-5.90467	8.38e-05
AT3G18220	-5.90396	7.61e-05
AT1G63522	-5.89118	2.04e-10
AT3G01328	-5.81682	0.000114984
AT5G63087	-5.79941	1.1e-15
AT4G08875	-5.79597	0.000148634
AT2G40995	-5.78441	0.000161384
AT5G11940	-5.77802	5.14e-46
AT1G60985	-5.77421	0.000138082
AT5G58820	-5.7606	0.000266973
AT3G23360	-5.74665	0.000175235
AT1G60987	-5.73647	0.000164281
AT4G24975	-5.73108	0.000207423
AT2G30810	-5.72347	0.000195798
AT3G24065	-5.71885	8.64e-07
AT4G15670	-5.70126	0.000226269
AT1G77093	-5.6919	0.000204154
AT1G56400	-5.68867	5.41e-05
AT4G30070	-5.68464	0.000217331
AT1G10680	-5.65937	0.000321824
AT5G22970	-5.65757	1.58e-29
AT1G70030	-5.64209	8.02e-05
AT1G21860	-5.64153	0.000251792
AT1G14755	-5.63112	7.17e-05
AT2G04033	-5.61996	0.000412989
AT5G45980	-5.5909	0.000383699
AT1G31274	-5.5899	0.000313451
AT1G67270	-5.58223	0.000120107
AT4G19905	-5.58005	0.000417972
AT1G10717	-5.57553	0.000367442
AT1G66570	-5.55231	0.000116917
AT1G31270	-5.54293	9.27e-05
AT4G17718	-5.5426	0.000648225
AT1G30972	-5.5341	0.000102875
AT5G22550	-5.52886	0.000419424
AT5G39290	-5.52423	0.000589181
AT4G22110	-5.52019	3.43e-06
AT3G06985	-5.50556	0.000125839
AT1G48690	-5.49202	0.000517878
AT3G14210	-5.48897	0
AT2G21725	-5.47666	0.000519452
AT1G58130	-5.47337	1.23e-08
AT3G43470	-5.44903	0.000146426
AT1G51240	-5.43056	0.000636419
AT3G19160	-5.42312	0.000673213
AT4G23355	-5.4227	0.000642122
AT1G48130	-5.41906	0.000680266
AT1G06123	-5.38797	0.00105844
AT4G13095	-5.38442	0.00111401
AT5G04937	-5.36643	0.000813238
AT4G27150	-5.36244	0.000831225
AT1G50650	-5.35799	0.000870503
AT3G05975	-5.35394	0.000906828
AT3G60415	-5.35179	7.46e-38
AT2G27402	-5.35029	4.81e-35
AT3G17230	-5.34421	0.000211384
AT2G04040	-5.33956	3.44e-13
AT5G55570	-5.32021	0.00128095
AT4G15735	-5.31306	0.00119555
AT5G46873	-5.30835	0.00109242
AT4G23350	-5.29503	1.72e-10
AT3G55665	-5.2949	0.00113006
AT2G05914	-5.27699	0.00154087
AT1G52770	-5.27129	1.51e-17
AT3G47440	-5.26515	0.000322723
AT3G55252	-5.25814	1.16e-05
AT5G36550	-5.25549	0.00152328
AT2G03937	-5.24641	0.00141973
AT2G22942	-5.2443	1.33e-05
AT5G60380	-5.24171	0.000332909
AT1G76290	-5.23887	0.00172334
AT4G17860	-5.23863	0.00155353
AT2G43590	-5.23744	0.00145157
AT4G17713	-5.23278	0.00156484
AT3G23550	-5.22443	0.00158976
AT5G28000	-5.2229	2.52e-27
AT3G48950	-5.21422	0.000353166
AT4G10250	-5.21085	1.13e-183
AT5G52605	-5.19694	0.00266359
AT2G06725	-5.19234	0.00209605
AT1G22210	-5.18805	0.00187816
AT2G23580	-5.18271	0.00186825
AT5G09360	-5.18218	0.00237913
AT2G33130	-5.16922	0.00180421
AT1G22110	-5.16418	2.06e-05
AT2G12475	-5.12738	2.59e-07
AT1G69930	-5.12662	0.00294766
AT1G56418	-5.12178	0.0026055
AT5G56480	-5.11574	0.00284878
AT1G61320	-5.11474	0.000583938
AT4G33830	-5.10789	0.000554036
AT2G29500	-5.10317	5.05e-123
AT4G13955	-5.09683	0.00238938
AT3G27425	-5.08204	0.00409975
AT4G00295	-5.07284	2.9e-07
AT1G67540	-5.0539	0.00437172
AT1G67775	-5.05169	0.00391939
AT2G30424	-5.05131	0.000752902
AT1G20800	-5.04656	0.00338533
AT1G54940	-5.04656	0.00338533
AT2G17080	-5.04656	0.00338533
AT4G22630	-5.04633	0.003477
AT2G15180	-5.03836	0.000773435
AT4G09915	-5.03722	0.00339557
AT3G02960	-5.03689	0.00319632
AT1G23130	-5.03625	5.5e-24
AT4G15050	-5.03126	0.00304536
AT1G18350	-5.03123	4.29e-05
AT1G06957	-5.02538	0.00329508
AT1G73610	-5.02049	2.52e-09
AT2G18590	-4.9978	0.00554678
AT2G15120	-4.99483	0.000850363
AT3G47210	-4.98139	4.99e-05
AT5G12060	-4.98069	0.0010204
AT5G04045	-4.97364	0.0048036
AT3G55680	-4.94578	0.00415376
AT4G13960	-4.93975	0.00468966
AT4G30590	-4.93735	4.65e-20
AT3G30805	-4.92937	0.00509731
AT2G22930	-4.90865	1.08e-26
AT5G46960	-4.90401	1.38e-12
AT2G38220	-4.89005	0.00634912
AT2G35270	-4.88297	1.02e-06
AT2G20463	-4.87908	0.00557859
AT5G26050	-4.87816	0.00559123
AT5G42630	-4.87594	9.61e-36
AT2G03935	-4.87562	0.00144631
AT3G36659	-4.8731	0.00543748
AT5G06170	-4.87116	1.18e-06
AT5G52610	-4.86654	0.00562496
AT3G13890	-4.86279	3.43e-18
AT3G32280	-4.86177	0.0060263
AT5G17970	-4.82732	0.00168139
AT4G06905	-4.82401	0.00991348
AT1G09510	-4.81957	0.00192137
AT5G40260	-4.80041	1.25e-15
AT3G55254	-4.78935	0.00734456
AT4G28405	-4.78857	0.0091572
AT3G25160	-4.77801	0.00788476
AT1G28030	-4.77785	0.00187268
AT5G50480	-4.77769	0.00746926
AT1G65390	-4.77669	0.00790894
AT3G59960	-4.7748	0.00186234
AT1G48422	-4.76453	0.00832771
AT3G55590	-4.75865	0.00883038
AT1G09370	-4.74264	2.19e-07
AT5G53510	-4.73977	2.8e-15
AT2G35890	-4.73621	3.05e-06
AT3G25240	-4.72339	0.00222649
AT1G07400	-4.70772	0
AT1G21940	-4.70581	3.53e-27
AT4G09462	-4.69781	0.000197718
AT3G17152	-4.68836	0.00977163
AT1G73560	-4.64572	0.000244659
AT2G23970	-4.64538	1.75e-07
AT2G44460	-4.64137	2.15e-98
AT4G39000	-4.64046	6.25e-06
AT1G78710	-4.63893	6.64e-06
AT3G29644	-4.57821	1.4e-46
AT5G11050	-4.5782	0.00369679
AT4G12960	-4.55469	0
AT5G25950	-4.54449	1.11e-05
AT1G11362	-4.50201	1.72e-15
AT2G24740	-4.49434	0.000696416
AT4G23882	-4.46649	6.7e-07
AT4G33885	-4.46448	0.00540876
AT1G71000	-4.42665	3.36e-36
AT5G37490	-4.41512	3.71e-14
AT1G77530	-4.40852	0.00638804
AT2G35670	-4.40263	2.04e-06
AT4G25220	-4.39209	0.00703859
AT3G02670	-4.38409	4.97e-12
AT1G69818	-4.36586	7.59e-21
AT2G03040	-4.36433	0.00937707
AT2G30900	-4.35858	5.71e-08
AT3G24518	-4.35009	0.00777126
AT4G25380	-4.33385	0.00865482
AT3G06955	-4.32333	5.8e-40
AT1G54000	-4.31377	4.04e-31
AT4G23300	-4.30296	5.07e-05
AT1G66310	-4.28019	0.00952983
AT5G49180	-4.25146	0
AT3G60550	-4.24186	8.52e-05
AT1G21525	-4.23865	0.00160977
AT3G11480	-4.17575	4.5e-23
AT4G30170	-4.16884	1.17e-09
AT3G50020	-4.16754	0.00202336
AT5G22890	-4.16057	1.28e-15
AT1G51820	-4.14961	1.58e-21
AT1G26795	-4.14435	0.00237007
AT5G64720	-4.1417	4.04e-08
AT5G33340	-4.13646	8.22e-07
AT1G52560	-4.1336	3.86e-34
AT4G12735	-4.12707	2.77e-38
AT2G03290	-4.09687	0.000169344
AT5G13600	-4.09031	1.04e-05
AT5G18290	-4.0837	5.62e-87
AT5G18990	-4.08193	1.44e-05
AT3G49307	-4.05319	3.26e-10
AT4G33930	-4.04862	1.45e-12
AT3G11340	-4.0166	4.04e-35
AT5G52975	-4.01032	1.14e-07
AT5G42235	-4.0044	6.06e-25
AT3G01960	-3.95239	0.00457776
AT1G28180	-3.95169	0.000454279
AT3G25260	-3.93061	4.69e-223
AT3G25250	-3.92525	8.6e-32
AT4G18422	-3.92203	0.00519968
AT4G16820	-3.91471	0.00560529
AT5G50800	-3.87494	9.75e-23
AT3G49300	-3.85311	5.56e-27
AT2G28680	-3.85277	7.44e-06
AT1G70985	-3.83969	2.25e-34
AT2G24610	-3.83298	0.00706446
AT4G08870	-3.82387	0
AT2G04505	-3.72771	3.5e-08
AT5G08730	-3.71839	0.00173117
AT5G48850	-3.69165	7.86e-109
AT4G14465	-3.69004	2e-11
AT2G47130	-3.68586	5.18e-27
AT5G50300	-3.66402	0.00162424
AT3G16690	-3.6461	0.000272897
AT3G45130	-3.62278	5.75e-158
AT1G70270	-3.60462	4.79e-47
AT4G35380	-3.60038	0.0026306
AT1G53233	-3.58991	6.03e-05
AT2G19970	-3.58387	9.48e-09
AT5G55507	-3.5835	0.00277312
AT5G46830	-3.58245	4.88e-05
AT4G29905	-3.58028	1.36e-18
AT5G24920	-3.57237	0.00453576
AT1G53080	-3.55799	0.00272746
AT1G20795	-3.55632	0.00281741
AT5G21960	-3.5559	4.47e-23
AT3G12977	-3.55466	0.00246612
AT5G02390	-3.53948	0.00264682
AT1G17180	-3.53822	5.78e-08
AT3G25770	-3.53819	1.65e-05
AT5G07690	-3.53517	1.16e-17
AT4G05490	-3.51171	0.00382873
AT5G58782	-3.50509	0
AT3G50800	-3.48928	5.74e-28
AT1G16390	-3.48305	5.6e-96
AT1G05280	-3.46931	3.56e-24
AT4G32500	-3.45502	1.75e-25
AT2G18190	-3.45359	4.69e-06
AT2G29300	-3.4514	0.00601665
AT1G11510	-3.43175	0.00466749
AT1G05680	-3.40619	0
AT3G45140	-3.40502	0
AT1G10340	-3.3958	0.00536951
AT5G57550	-3.39343	8.11e-12
AT3G08700	-3.3771	0.0016479
AT4G05380	-3.37645	2.09e-177
AT2G04050	-3.36457	3.98e-64
AT1G48670	-3.34993	3.94e-08
AT4G05071	-3.34755	0.00836439
AT3G44405	-3.34635	0.00745996
AT1G17400	-3.34474	0.00150205
AT1G64940	-3.33498	5.53e-05
AT3G18485	-3.31708	0.00167528
AT4G25100	-3.31199	0
AT5G62400	-3.30307	0.0071624
AT4G16730	-3.29432	3.46e-08
AT2G41940	-3.2862	5.41e-41
AT3G29365	-3.27786	0.00242805
AT2G38300	-3.27543	1.45e-12
AT1G71680	-3.26518	0.000139458
AT2G47180	-3.25964	1.62e-278
AT5G20110	-3.23819	8.23e-35
AT4G19430	-3.234	0
AT4G04810	-3.22197	1.14e-31
AT4G04830	-3.22102	8.25e-158
AT2G47520	-3.21499	8.22e-63
AT1G24400	-3.18476	7.37e-52
AT3G21500	-3.1666	1.22e-156
AT4G18050	-3.16178	9e-286
AT3G22100	-3.14615	4.21e-05
AT1G32880	-3.13441	9.62e-07
AT4G08570	-3.1258	2.8e-23
AT5G51480	-3.1166	0
AT3G09940	-3.10597	0.00598502
AT1G14250	-3.09409	9.86e-239
AT3G44830	-3.0912	0.000157656
AT1G54040	-3.08509	1.33e-282
AT5G44360	-3.08459	8.87e-14
AT5G20100	-3.08355	0.0091572
AT2G36750	-3.0834	4.33e-162
AT3G59480	-3.07507	2.12e-41
AT4G37980	-3.07319	0
AT2G35637	-3.07243	0.000822769
AT3G25180	-3.04311	4.93e-41
AT5G54165	-3.04244	2.1e-17
AT3G23480	-3.01396	2.44e-16
AT1G10585	-3.00212	2.3e-08
AT1G06030	-3.00167	0.00659445
AT1G18830	-2.99257	6.32e-09
AT2G47950	-2.99006	3.3e-16
AT3G26500	-2.98505	0.000120234
AT3G28170	-2.98398	0.000145865
AT4G10640	-2.97147	1.22e-48
AT5G24660	-2.96074	1.63e-188
AT3G56700	-2.95751	1.19e-13
AT4G16563	-2.93158	4.96e-247
AT1G23420	-2.92858	4.12e-126
AT2G15490	-2.92263	5.9e-06
AT4G29620	-2.92029	0.00882602
AT5G34795	-2.9198	1.53e-06
AT3G48300	-2.91964	4.58e-08
AT1G30840	-2.91809	6.89e-108
AT5G08760	-2.91667	8.76e-28
AT4G26390	-2.90468	0.00587251
AT3G51190	-2.88752	0.00428472
AT4G20050	-2.88244	4.98e-66
AT1G21530	-2.86328	0.00186234
AT4G23600	-2.86203	0
AT1G72490	-2.86083	7.46e-17
AT2G29330	-2.84361	1.69e-24
AT4G31900	-2.8396	1.18e-05
AT1G09950	-2.83573	1.79e-05
AT3G60900	-2.83514	0
AT1G65490	-2.82949	4.14e-53
AT5G63240	-2.82124	0.00349751
AT2G07671	-2.81838	1.47e-54
AT4G13410	-2.81149	1.38e-34
AT1G70990	-2.80943	1.57e-07
AT1G22690	-2.80795	1.96e-17
AT1G66090	-2.80465	6.15e-05
AT3G21730	-2.80052	0.00010519
AT4G34135	-2.79874	1.15e-144
AT4G08040	-2.78686	0.000420589
AT3G19620	-2.784	3.67e-65
AT4G19520	-2.76982	7.89e-45
AT2G16750	-2.76587	1.69e-41
AT1G71890	-2.76181	0
AT3G48310	-2.74978	1.2e-05
AT2G32300	-2.73596	0.00391648
AT4G26466	-2.73237	0.00765827
AT3G01311	-2.73155	5.61e-09
AT5G46845	-2.73143	0.00165592
AT4G35640	-2.7313	4.12e-26
AT5G19650	-2.73063	1.82e-05
AT5G62165	-2.72723	5.33e-20
AT4G15700	-2.72336	0.00111431
AT2G34030	-2.72116	0.000710433
AT4G10290	-2.71027	2.14e-55
AT4G16740	-2.70777	1.86e-09
AT3G27170	-2.70537	2.33e-47
AT2G07698	-2.68134	1.5e-27
AT4G39950	-2.67876	4.88e-15
AT5G62850	-2.67157	6.3e-05
AT4G29650	-2.66435	3.43e-08
AT1G11070	-2.65721	1.16e-24
AT5G10660	-2.65285	0.00150073
AT5G52570	-2.65175	7.79e-32
AT1G68380	-2.64881	0.0064069
AT1G52750	-2.64538	1.15e-112
AT3G23060	-2.64461	0.00697116
AT1G63030	-2.62224	5.68e-05
AT2G41730	-2.60896	2.81e-22
AT1G24530	-2.6067	1.44e-36
AT5G59720	-2.60071	1.49e-159
AT5G03960	-2.59789	1.96e-39
AT4G28790	-2.59728	1.94e-17
AT2G40435	-2.5901	6.48e-59
AT3G23570	-2.58608	7.13e-94
AT5G10180	-2.58548	1.07e-150
AT1G63750	-2.58165	5.23e-16
AT1G62333	-2.58039	1.21e-181
AT4G21640	-2.57946	1.61e-23
AT4G32170	-2.57325	6.43e-155
AT5G55930	-2.56985	2.32e-183
AT3G27150	-2.5536	1.49e-11
AT4G27657	-2.55357	1.23e-19
AT3G21620	-2.54983	5.37e-14
AT5G60890	-2.54515	0.00721656
AT3G26320	-2.54396	0.00407996
AT3G28740	-2.53747	0
AT2G39240	-2.53733	7.45e-07
AT2G26530	-2.53686	1.45e-42
AT2G18938	-2.52794	7.66e-09
AT1G17170	-2.52123	1.5e-71
AT4G19820	-2.51021	9.88e-05
AT5G58780	-2.50899	0.00089569
AT2G19980	-2.5066	0.00689406
AT5G46040	-2.4967	0.00088382
AT5G19240	-2.49656	4.36e-42
AT2G05995	-2.49473	9.45e-22
AT4G26420	-2.48796	3.19e-25
AT5G03553	-2.47634	5.65e-05
AT3G57270	-2.47349	3.21e-07
AT1G59590	-2.46599	6.85e-22
AT4G13395	-2.46294	1.4e-16
AT1G21250	-2.45551	9.89e-94
AT1G79840	-2.45504	1.07e-67
AT3G02885	-2.45314	1.52e-38
AT1G22600	-2.45096	0.00492564
AT5G24790	-2.44919	3.44e-10
AT3G49570	-2.44298	3.52e-40
AT5G44820	-2.43804	0.00371977
AT1G72900	-2.43631	5.01e-141
AT3G56000	-2.43539	6.3e-27
AT4G00750	-2.43282	2.9e-283
AT1G33811	-2.41816	1.58e-81
AT3G55970	-2.41085	6.56e-27
AT2G07687	-2.41053	0.00294766
AT2G31070	-2.40954	3.84e-119
AT3G50480	-2.40939	4.36e-36
AT1G02820	-2.4067	8.56e-05
AT4G15400	-2.4013	0.00964012
AT1G71690	-2.3974	3.66e-68
AT4G33420	-2.39605	5.44e-28
AT3G09620	-2.39298	1.59e-07
AT5G57670	-2.38974	4.62e-05
AT2G29470	-2.38835	1.92e-09
AT1G04800	-2.38014	9.78e-32
AT5G25190	-2.38002	1.42e-11
AT3G56400	-2.3719	9.76e-39
AT3G63110	-2.36093	3.33e-17
AT1G35210	-2.34859	3.55e-05
AT4G12970	-2.34814	6.27e-32
AT2G29490	-2.34295	2.9e-82
AT2G18193	-2.3421	5.26e-83
AT3G19710	-2.34147	6.43e-103
AT2G30540	-2.33847	1.44e-23
AT3G22060	-2.33087	9.93e-07
AT4G00467	-2.33059	1.39e-09
AT2G37740	-2.32575	0.00031648
AT4G21630	-2.32288	0
AT4G32510	-2.32157	0.000167285
AT4G21680	-2.32065	3.49e-46
AT1G75600	-2.31906	0.000596651
AT1G18590	-2.3143	1.77e-24
AT4G01985	-2.31301	3.71e-26
AT2G19610	-2.31137	0.000578942
AT5G62380	-2.30382	1.98e-05
AT2G23590	-2.29829	6.46e-22
AT2G19890	-2.29611	0.0030761
AT3G48520	-2.29485	9.33e-13
AT5G50950	-2.29067	3.26e-49
AT1G76090	-2.2886	2.67e-155
AT5G14200	-2.28827	5.36e-74
AT1G08810	-2.28339	1.8e-20
AT3G10600	-2.28199	6.52e-05
AT4G38420	-2.28194	7.92e-24
AT3G42850	-2.27457	2.75e-14
AT1G53640	-2.27419	4.1e-79
AT1G19376	-2.27389	0.00558094
AT5G44063	-2.27294	1.21e-12
AT1G76680	-2.26828	3.45e-218
AT3G17110	-2.26172	4.24e-18
AT3G28180	-2.26123	4.14e-132
AT3G03280	-2.2541	0.00224754
AT2G40180	-2.25298	0.00324843
AT3G09450	-2.25141	8.2e-11
AT2G45840	-2.24704	1.98e-45
AT1G10010	-2.24216	1.78e-24
AT4G25470	-2.23378	1.54e-23
AT4G19530	-2.23009	3.26e-39
AT5G38970	-2.22491	1.35e-38
AT1G79770	-2.22268	0.00261987
AT3G50640	-2.22245	0.000374381
AT3G50870	-2.21957	5.02e-32
AT1G19020	-2.21696	9.1e-08
AT5G48570	-2.21535	0
AT1G72260	-2.21017	0
AT5G52020	-2.2078	0.0014414
AT2G23100	-2.2078	8.61e-10
AT5G23260	-2.20777	7.15e-93
AT3G02020	-2.20757	4.81e-59
AT2G37260	-2.20662	5.85e-25
AT2G23690	-2.20284	1.28e-40
AT1G30220	-2.20142	2.65e-64
AT3G46850	-2.20068	0.000305797
AT4G39700	-2.19872	1.24e-11
AT1G21910	-2.19739	3.7e-21
AT5G50750	-2.1973	4.01e-13
AT5G50160	-2.19546	2.07e-287
AT4G16015	-2.19389	0.00415941
AT3G09870	-2.19135	1.18e-11
AT2G36800	-2.19088	6.49e-207
AT5G45340	-2.19073	2.09e-27
AT1G16410	-2.18632	1.47e-91
AT3G46680	-2.18443	0.00449928
AT4G30110	-2.17534	5.66e-68
AT5G49200	-2.17397	0.00442633
AT3G25760	-2.16374	4.5e-12
AT2G04795	-2.15904	1.09e-10
AT1G67265	-2.15737	2.72e-26
AT5G51440	-2.15138	1.36e-131
AT4G18770	-2.1498	0.000120656
AT5G05600	-2.14958	8.53e-108
AT1G07135	-2.14947	4.1e-80
AT2G16586	-2.14419	8.78e-06
AT1G63530	-2.13878	8.65e-18
AT4G17800	-2.13608	1.74e-07
AT2G30395	-2.13584	0.0012679
AT5G53870	-2.13535	2.54e-111
AT3G06345	-2.13205	1.15e-232
AT5G05640	-2.13197	4.57e-34
AT5G57560	-2.13196	7.23e-193
AT5G13210	-2.12957	5.2e-18
AT4G08555	-2.12761	4.28e-32
AT3G45960	-2.12748	8.39e-05
AT4G21990	-2.12341	0
AT3G44120	-2.12286	1.58e-05
AT4G17470	-2.11808	9.83e-52
AT1G58602	-2.11403	1.88e-160
AT1G78410	-2.11074	0.00554278
AT3G58990	-2.10728	1.87e-30
AT3G01070	-2.08417	2.82e-06
AT3G59250	-2.07743	8.57e-06
AT5G51790	-2.07657	0.000169344
AT4G31500	-2.07541	3.94e-45
AT1G10540	-2.07297	1.51e-229
AT2G44570	-2.07049	0.00912353
AT1G67100	-2.069	8.43e-11
AT4G39795	-2.06714	7.79e-28
AT3G20210	-2.05924	4.55e-118
AT3G51760	-2.05511	7.54e-08
AT1G76600	-2.05339	7.3e-21
AT2G01818	-2.04946	2.02e-05
AT1G23090	-2.04701	7.02e-191
AT5G18840	-2.04543	4.82e-106
AT1G70380	-2.04332	9.66e-06
AT5G24380	-2.04275	9.93e-08
AT1G65860	-2.04119	1.18e-08
AT4G14040	-2.03061	6.68e-79
AT1G09480	-2.02991	6.88e-09
AT4G13770	-2.02924	6.97e-139
AT4G27970	-2.02687	2.52e-06
AT4G01460	-2.0247	6.31e-28
AT3G06355	-2.02428	0
AT4G33800	-2.02333	3.64e-14
AT5G19810	-2.02269	3.33e-07
AT3G16330	-2.02255	5.92e-56
AT2G20875	-2.01885	0.000251072
AT5G03552	-2.01662	0.00214321
AT1G25560	-2.01323	9.98e-77
AT1G34790	-2.01302	1.12e-12
AT1G03870	-2.01149	1.89e-32
AT5G09976	-2.00461	0.0019157
AT2G13570	-2.00304	1.01e-14
AT1G54050	-1.99867	2.7e-52
AT3G55100	-1.99794	1.49e-07
AT1G78530	-1.99042	6.26e-06
AT4G09820	-1.98998	7.32e-33
AT5G25840	-1.98643	1.39e-14
AT1G16030	-1.98489	6.02e-127
AT3G20300	-1.98239	3.04e-38
AT2G29160	-1.97122	0.0068281
AT2G45180	-1.97031	1.28e-218
AT2G25790	-1.96365	8.38e-51
AT1G70800	-1.96205	1.03e-36
AT2G40530	-1.95836	0.00787661
AT3G10780	-1.95748	0.0011057
AT4G27654	-1.95304	1.72e-09
AT4G31800	-1.94735	9.42e-146
AT1G28480	-1.94557	0.00311119
AT3G28960	-1.94191	5.51e-07
AT1G62400	-1.94045	1.18e-06
AT5G59820	-1.9403	9.97e-56
AT5G50915	-1.94019	1.28e-194
AT2G32487	-1.93951	3.16e-07
AT1G73550	-1.93637	5e-12
AT5G47440	-1.93048	2.85e-06
AT2G37330	-1.92669	6.74e-18
AT2G46960	-1.92656	6.43e-208
AT4G09030	-1.92433	9.25e-07
AT1G02520	-1.92224	1.43e-94
AT1G51960	-1.91913	0.00313808
AT1G35310	-1.91826	4.23e-122
AT4G27950	-1.91708	2.25e-13
AT5G60650	-1.91566	9.72e-07
AT1G75550	-1.91542	0.00456161
AT4G16590	-1.9144	0
AT5G57420	-1.91357	8.72e-23
AT1G56150	-1.91235	2.62e-30
AT1G06620	-1.91098	2.57e-10
AT5G38420	-1.90982	0
AT4G08990	-1.90908	0.000152704
AT2G35585	-1.9089	4.52e-05
AT2G39690	-1.90882	3.33e-10
AT1G77760	-1.90561	1.58e-157
AT5G52400	-1.89982	1.25e-11
AT1G13650	-1.89918	1.14e-37
AT4G35350	-1.89888	4.54e-15
AT4G04610	-1.89643	2.79e-176
AT4G12030	-1.89311	4.04e-19
AT3G23840	-1.89009	6.97e-19
AT5G40210	-1.8873	1.02e-39
AT4G04570	-1.8872	1.76e-08
AT2G03210	-1.8853	6.49e-12
AT5G53740	-1.88412	0.000377754
AT2G43820	-1.88306	8.67e-220
AT1G28600	-1.88218	3.07e-144
AT2G33420	-1.88172	0.000277713
AT4G04015	-1.88115	0.00250087
AT5G17390	-1.87674	0.000223274
AT2G41100	-1.87362	2.13e-40
AT5G56970	-1.87326	8.82e-06
AT2G07786	-1.87	0.00671257
AT5G48740	-1.86938	5.34e-07
AT1G17830	-1.8688	1.03e-38
AT5G19230	-1.86632	4.65e-06
AT3G11750	-1.86213	4.71e-06
AT1G09790	-1.86168	1.01e-11
AT2G02000	-1.85933	1.66e-05
AT3G54510	-1.85877	0.00442254
AT2G42170	-1.85703	9.87e-11
AT1G72910	-1.85551	3.91e-34
AT4G17970	-1.85335	1.44e-19
AT3G23120	-1.85308	4.83e-18
AT4G28485	-1.85273	0.00455701
AT3G28770	-1.85205	2.47e-27
AT3G11110	-1.84985	5.33e-09
AT2G43960	-1.84769	2.7e-12
AT5G64870	-1.84738	2.36e-82
AT3G44320	-1.84606	8.41e-33
AT2G21640	-1.84348	2.11e-97
AT2G29340	-1.84268	4.75e-122
AT1G20080	-1.84237	0.00166791
AT5G61730	-1.84116	8.07e-69
AT2G03855	-1.83859	0.00157009
AT1G02850	-1.83653	3.97e-236
AT4G01080	-1.83162	0
AT5G02580	-1.8311	1.52e-07
AT2G43530	-1.83016	0
AT5G65730	-1.83002	0
AT1G54120	-1.82885	0.000621931
AT1G12200	-1.8272	2.97e-209
AT2G43535	-1.82617	1.41e-27
AT4G35370	-1.82592	1.21e-05
AT5G28010	-1.82344	8.3e-07
AT1G21950	-1.82179	6.06e-18
AT5G20630	-1.81674	0
AT5G06870	-1.81633	1.51e-20
AT1G55450	-1.8143	5.27e-10
AT4G33960	-1.8123	2.33e-16
AT1G33610	-1.81223	0.00162331
AT3G25780	-1.8079	7.1e-33
AT2G02080	-1.80508	5.31e-79
AT2G37100	-1.80322	4.09e-05
AT3G05155	-1.78836	3.27e-07
AT4G26415	-1.78733	0.00183218
AT4G00870	-1.78259	0
AT5G37485	-1.78028	0.000291757
AT1G52245	-1.77987	9.9e-30
AT2G03960	-1.77628	4.94e-11
AT3G05120	-1.77371	0
AT2G01020	-1.77133	2.55e-23
AT4G37140	-1.77077	8.68e-23
AT3G53232	-1.76725	5.84e-05
AT5G46220	-1.76281	2.07e-05
AT1G19670	-1.76217	1.4e-302
AT5G13670	-1.75989	4.61e-30
AT5G07680	-1.75909	3.39e-22
AT5G36960	-1.75807	0.00140558
AT3G49055	-1.75795	2.58e-05
AT4G14480	-1.75482	0.000906972
AT5G13200	-1.75153	3.79e-40
AT1G70970	-1.74774	1.95e-08
AT1G01590	-1.74632	1.1e-33
AT5G18430	-1.7455	1.2e-06
AT5G44565	-1.74546	1.18e-08
AT3G13080	-1.74441	0
AT2G43920	-1.73821	1.78e-17
AT5G61740	-1.738	3.5e-111
AT5G26190	-1.73661	0.0065844
AT4G25490	-1.73363	3.07e-16
AT3G60890	-1.73345	4.1e-14
AT3G04000	-1.73302	2.27e-104
AT1G75450	-1.73119	3.61e-62
AT2G44578	-1.72692	0.00125742
AT3G06778	-1.72633	1.81e-05
AT5G23010	-1.72265	2.96e-51
AT5G03120	-1.71868	1.43e-09
AT1G59860	-1.71431	5.06e-22
AT1G53230	-1.71391	7.88e-13
AT4G26590	-1.71231	5.54e-27
AT5G18510	-1.7066	0.000276617
AT3G26280	-1.70647	7.46e-59
AT3G45093	-1.69916	0.00258379
AT1G68600	-1.69911	2.19e-42
AT1G50280	-1.69521	0.000563339
AT5G17000	-1.69467	4.65e-84
AT5G55320	-1.69223	0.000369158
AT2G46940	-1.69121	0.00158693
AT5G37670	-1.69048	1.67e-07
AT5G40540	-1.68905	3.61e-06
AT1G75750	-1.68671	0
AT5G24770	-1.68553	0
AT4G37540	-1.68527	1.21e-17
AT1G16730	-1.68334	4.37e-16
AT1G72930	-1.68233	1.22e-51
AT1G15460	-1.67641	6.28e-09
AT5G24420	-1.6757	0
AT3G28270	-1.67504	1.8e-165
AT4G01970	-1.67499	3.36e-31
AT1G31540	-1.67459	1.43e-54
AT2G05940	-1.67432	4.4e-70
AT5G26220	-1.67375	3.19e-36
AT2G07709	-1.66844	0.00766669
AT2G43100	-1.6665	2.28e-26
AT1G22440	-1.66614	6.1e-08
AT4G20820	-1.66566	4.97e-11
AT5G25980	-1.66519	0
AT2G46765	-1.66474	0.00278047
AT3G56200	-1.66425	8.32e-65
AT1G23205	-1.66198	3.65e-107
AT1G49130	-1.66095	8.29e-25
AT2G05045	-1.65702	0.000128476
AT4G23990	-1.65528	6.36e-93
AT2G40460	-1.65489	0
AT5G25400	-1.6542	1.71e-05
AT3G11280	-1.64809	1.15e-81
AT1G51355	-1.64742	2.38e-14
AT1G80840	-1.64432	1.35e-18
AT2G01010	-1.64329	1.27e-57
AT4G32870	-1.63173	0.000233508
AT2G07811	-1.6267	0.00012446
AT1G52700	-1.62358	7.21e-18
AT5G25930	-1.62254	1.93e-12
AT1G69050	-1.62182	0.000281688
AT3G16800	-1.62171	7.77e-18
AT1G42980	-1.61937	0.00242845
AT4G19970	-1.61915	0.000107223
AT1G12130	-1.61671	0.00625872
AT1G06640	-1.61625	0
AT3G05650	-1.61405	5.15e-100
AT2G23290	-1.61226	5.03e-41
AT5G46160	-1.60842	0.000438601
AT2G23130	-1.6084	4.95e-51
AT2G23300	-1.60377	1.54e-51
AT2G46650	-1.60134	1.87e-18
AT2G26220	-1.5989	2.31e-06
AT5G66052	-1.59795	1.27e-96
AT1G50420	-1.59725	9.92e-143
AT1G72240	-1.59239	1.33e-16
AT5G61350	-1.59052	3.78e-10
AT1G37130	-1.58942	4.94e-156
AT1G15772	-1.58874	1.03e-07
AT2G07629	-1.58837	1.46e-05
AT2G36355	-1.58089	0.00564108
AT4G38810	-1.58087	1.14e-151
AT1G47440	-1.57732	0.00545434
AT3G10520	-1.57337	3.59e-54
AT4G23450	-1.56911	4.22e-11
AT1G72920	-1.56226	9.81e-13
AT3G28210	-1.55928	2.34e-05
AT4G24350	-1.55914	3.77e-19
AT2G20570	-1.55603	1.26e-68
AT2G20700	-1.55408	2.73e-46
AT1G73620	-1.54965	1.15e-113
AT3G55240	-1.54946	9.86e-29
AT4G17250	-1.54815	9.95e-13
AT3G23430	-1.54733	1.05e-17
AT1G73325	-1.54561	5.48e-21
AT1G20990	-1.5456	0.00069013
AT4G21400	-1.5424	2.01e-28
AT2G23610	-1.54131	2.88e-08
AT1G14520	-1.54123	8.15e-146
AT1G71030	-1.54035	9.6e-102
AT4G13180	-1.53758	1.93e-42
AT1G02530	-1.53485	7.21e-161
AT5G01180	-1.53367	1.73e-29
AT1G07180	-1.53178	2.21e-21
AT1G16510	-1.52889	6.98e-16
AT3G47220	-1.52521	1.02e-07
AT3G05858	-1.52369	0.00422937
AT5G44160	-1.52333	0.00804142
AT5G08790	-1.523	9.23e-131
AT3G02150	-1.52297	4.66e-11
AT3G56890	-1.52259	0.00267315
AT1G51090	-1.52201	0.00749888
AT1G20190	-1.52187	3.81e-68
AT1G78320	-1.5165	1.26e-09
AT2G37770	-1.51642	2.16e-112
AT2G32120	-1.51141	1.41e-43
AT2G47000	-1.51083	4.24e-58
AT2G36120	-1.5101	2e-23
AT1G11370	-1.51004	5.5e-10
AT5G22860	-1.50948	1.16e-41
AT2G37540	-1.50905	3.06e-29
AT3G15570	-1.5077	7.29e-05
AT1G11580	-1.50624	6.36e-39
AT1G24010	-1.50599	1.55e-08
AT2G45350	-1.5055	0.00157716
AT5G51810	-1.50507	1.83e-218
AT4G26950	-1.50113	2.06e-22
AT4G18310	-1.50104	2.44e-05
AT4G00390	-1.5009	3.57e-10
AT3G62750	-1.50026	3.1e-43
AT1G07150	-1.49472	1.16e-08
AT1G18740	-1.49376	8.79e-94
AT2G47730	-1.4933	0
AT1G12480	-1.49208	3.15e-06
AT1G64660	-1.49087	9.62e-173
AT4G27280	-1.48931	3.18e-72
AT2G39850	-1.4893	1.54e-40
AT1G24070	-1.48746	3.62e-260
AT3G01500	-1.484	0
AT4G32800	-1.48383	1.09e-10
AT1G04920	-1.48314	5.7e-11
AT4G21903	-1.48289	0.00319083
AT1G09400	-1.48005	3.01e-05
AT3G57600	-1.47963	1.95e-22
AT4G37260	-1.47916	4.53e-132
AT2G35070	-1.47851	8.05e-09
AT4G03292	-1.4746	7.85e-05
AT3G59510	-1.47342	0.00850232
AT4G25640	-1.4732	0
AT5G67480	-1.47219	1.22e-294
AT1G44350	-1.4707	3.65e-39
AT1G69880	-1.46747	1.21e-05
AT3G23110	-1.46492	5.58e-06
AT4G26470	-1.46057	0.00581118
AT5G60900	-1.46023	0.000405424
AT5G53592	-1.46023	1.08e-05
AT2G22620	-1.45944	7.35e-78
AT1G19180	-1.45785	1.79e-85
AT5G23810	-1.45784	1.76e-44
AT4G39940	-1.45766	5.07e-23
AT5G41050	-1.45675	1.87e-47
AT2G26150	-1.45647	1.07e-21
AT1G17260	-1.45419	1.84e-30
AT5G04220	-1.45257	7.04e-15
AT4G39320	-1.45106	1.99e-49
AT3G45940	-1.44945	1.48e-195
AT5G22200	-1.44782	7.18e-51
AT5G44700	-1.44734	3.01e-13
AT1G13260	-1.44711	1.8e-16
AT5G26330	-1.44708	1.49e-09
AT5G41740	-1.44702	3.22e-29
AT1G12845	-1.44629	9.5e-28
AT1G22910	-1.44539	9.84e-51
AT5G49120	-1.44301	1.25e-22
AT1G76650	-1.44185	1.9e-30
AT5G43450	-1.43885	4.7e-68
AT4G12910	-1.4374	7.21e-59
AT2G46070	-1.43419	8.08e-14
AT2G44210	-1.432	2.82e-112
AT1G76360	-1.42859	3.3e-06
AT2G48020	-1.42804	8.33e-45
AT1G14150	-1.42446	2.6e-21
AT5G04770	-1.42104	2.64e-86
AT3G51750	-1.42019	0.00064181
AT1G62560	-1.41994	6.6e-17
AT1G72570	-1.41907	0.000498514
AT3G26840	-1.41902	1.56e-73
AT1G56660	-1.41771	2.62e-17
AT5G53420	-1.41758	2.64e-200
AT1G01470	-1.41752	2.37e-15
AT2G38470	-1.41662	1.9e-25
AT5G03795	-1.4159	1.19e-17
AT5G49480	-1.41556	1.4e-81
AT2G44290	-1.41509	3.89e-82
AT3G24140	-1.41415	4.69e-37
AT1G68470	-1.41339	4.2e-28
AT3G61120	-1.41339	6.81e-05
AT1G74310	-1.41247	6.15e-77
AT2G32140	-1.41201	3.97e-06
AT5G18600	-1.41148	7.96e-07
AT5G24150	-1.41069	2.52e-186
AT1G05517	-1.40833	0.00170893
AT3G58000	-1.40717	9.55e-08
AT4G26530	-1.40667	7.89e-147
AT1G66500	-1.40658	5.62e-54
AT1G72520	-1.40603	2.21e-19
AT5G46490	-1.40261	5.2e-20
AT4G24120	-1.40203	1.32e-182
AT4G22810	-1.40132	0.00938202
AT1G04490	-1.40091	0.00448464
AT5G67300	-1.40038	2.41e-236
AT3G19680	-1.39812	4.01e-54
AT3G49580	-1.39778	1.24e-09
AT5G45650	-1.39639	1.8e-154
AT1G50290	-1.39526	1.29e-05
AT2G29940	-1.39361	2.26e-35
AT1G10550	-1.39259	1e-06
AT2G38750	-1.39233	1.48e-38
AT4G29780	-1.38924	7.87e-97
AT3G09545	-1.38753	2.72e-13
AT1G56510	-1.38714	9.1e-35
AT5G27360	-1.38701	9.72e-47
AT1G28370	-1.38625	5.87e-16
AT3G53530	-1.38517	3.95e-19
AT1G03055	-1.3834	6.5e-05
AT3G12580	-1.38338	2.95e-243
AT3G55840	-1.3827	0.00565406
AT1G22220	-1.38238	0.000665535
AT5G42800	-1.38063	4.23e-28
AT1G44414	-1.37911	0.00127815
AT1G29660	-1.37658	1.12e-100
AT5G58860	-1.37657	0.00120046
AT3G60970	-1.37486	2.22e-70
AT4G25530	-1.36628	0.000467163
AT4G12390	-1.36453	2.06e-19
AT5G24655	-1.36438	0.000154813
AT5G52320	-1.36406	4.91e-36
AT2G25540	-1.36235	4.66e-46
AT1G27080	-1.36068	5.77e-20
AT2G30250	-1.35926	4.17e-06
AT2G44690	-1.35861	2.58e-10
AT5G16010	-1.35776	1.05e-32
AT1G52400	-1.35758	0
AT4G33050	-1.35679	2.01e-53
AT3G61630	-1.35445	2.56e-80
AT5G13360	-1.35237	4.29e-08
AT3G52400	-1.35122	2.22e-11
AT5G26000	-1.35067	0
AT1G80570	-1.35017	5.8e-30
AT5G47610	-1.34948	5.09e-19
AT1G52040	-1.34674	1.7e-230
AT2G04160	-1.34528	1.73e-42
AT2G36080	-1.34385	1.07e-117
AT4G21910	-1.34352	0
AT4G32490	-1.34345	2.46e-14
AT4G27860	-1.34331	3.99e-77
AT3G47800	-1.34125	1.85e-112
AT5G55330	-1.34122	4.51e-06
AT1G52410	-1.33987	3.68e-224
AT3G61920	-1.33948	8.9e-08
AT5G62730	-1.33933	1.51e-66
AT4G12580	-1.33865	0.000342239
AT1G20510	-1.33663	3.06e-71
AT3G20450	-1.33559	0.000379381
AT4G16260	-1.33535	0.00176625
AT1G73220	-1.33346	1.14e-185
AT3G26230	-1.33277	9.23e-05
AT3G30460	-1.33238	9.72e-10
AT3G14660	-1.33235	5.07e-192
AT1G78820	-1.33199	1.31e-35
AT5G05430	-1.33107	0.00200507
AT3G19270	-1.33048	2.12e-12
AT2G45080	-1.32789	1.17e-09
AT1G52140	-1.32735	3.87e-17
AT4G16750	-1.32651	1.17e-11
AT2G34655	-1.32606	0.000239786
AT1G22530	-1.32576	1.43e-63
AT3G23470	-1.32453	3.3e-05
AT2G46440	-1.32332	0.00865482
AT2G34850	-1.32327	7.57e-05
AT4G00670	-1.32169	5.56e-06
AT5G14740	-1.32134	5.52e-22
AT1G05770	-1.31937	0.000677106
AT5G59130	-1.31902	8.2e-73
AT1G76240	-1.31746	1.95e-11
AT2G41560	-1.31526	4.36e-49
AT1G64900	-1.31369	2.57e-126
AT3G04720	-1.31345	3.2e-17
AT5G43620	-1.31299	4.62e-15
AT1G61660	-1.31294	6.17e-18
AT2G43050	-1.31239	1.86e-09
AT3G46600	-1.31235	6.31e-78
AT1G25250	-1.31199	2.68e-15
AT3G54720	-1.30954	1.97e-92
AT4G18010	-1.3089	1.99e-85
AT3G49950	-1.3083	0.0054091
AT1G58420	-1.30789	8.26e-08
AT5G64120	-1.30653	8.96e-21
AT3G55500	-1.30501	2.92e-09
AT1G30410	-1.30427	8.35e-112
AT5G47920	-1.3038	2.17e-11
AT1G21470	-1.30322	2.32e-05
AT1G27730	-1.30265	5e-33
AT5G46690	-1.30135	7.82e-21
AT1G64950	-1.29979	6.53e-110
AT2G32860	-1.29864	7.84e-40
AT5G14360	-1.29812	1.16e-09
AT4G13800	-1.29654	1.04e-13
AT5G41750	-1.29624	0.00172429
AT2G31010	-1.29581	3.64e-28
AT3G47030	-1.29488	0.00171217
AT1G77990	-1.29429	3.33e-12
AT3G56730	-1.29335	0.00541416
AT5G02940	-1.29272	1.87e-139
AT2G21880	-1.28892	0.00689914
AT5G39880	-1.2876	0.00710985
AT5G63160	-1.28546	1.57e-43
AT5G21150	-1.28543	0
AT3G22750	-1.28459	1.64e-68
AT2G41312	-1.28141	2.28e-17
AT5G18360	-1.28101	6.19e-10
AT3G13600	-1.28019	1.67e-06
AT5G42250	-1.2794	7.15e-07
AT5G44130	-1.27914	9.51e-17
AT3G19030	-1.27806	0.000623467
AT4G01070	-1.27583	1.07e-167
AT1G32920	-1.27485	5.82e-42
AT4G12890	-1.27477	3.17e-70
AT3G04210	-1.27149	0.000839089
AT1G65240	-1.27111	2.97e-09
AT1G54095	-1.27064	0.000739526
AT1G76830	-1.27033	0.00029905
AT2G36770	-1.27023	0.00921875
AT3G18080	-1.27008	0
AT2G27389	-1.26761	2.11e-06
AT1G33110	-1.26731	3.3e-96
AT1G72890	-1.26729	1.22e-05
AT4G15230	-1.26252	0.00280079
AT1G70810	-1.26252	5.68e-14
AT1G62180	-1.26249	8.91e-43
AT2G42540	-1.2611	1.91e-46
AT3G08040	-1.25847	1.02e-06
AT5G61600	-1.25663	6.57e-50
AT1G79910	-1.25628	7.81e-05
AT4G13190	-1.25525	0.000271394
AT3G12500	-1.25272	7.1e-17
AT3G50770	-1.25156	9.89e-16
AT3G50560	-1.2506	7.17e-08
AT1G09390	-1.25012	1.29e-26
AT2G17430	-1.24723	1.01e-09
AT2G01830	-1.24438	2.8e-30
AT5G06320	-1.24326	3.18e-67
AT4G15160	-1.24272	3.39e-156
AT3G57760	-1.2425	9.15e-10
AT4G11900	-1.24149	4.07e-11
AT2G17470	-1.2412	2.07e-05
AT2G30990	-1.24016	1.39e-20
AT2G38210	-1.24	0.000850369
AT3G09525	-1.23995	3.99e-07
AT2G19590	-1.23923	2.97e-14
AT2G30070	-1.23651	1.13e-69
AT1G61890	-1.23606	1.51e-192
AT1G76520	-1.23479	5.08e-90
AT4G30460	-1.23427	3.67e-10
AT1G70700	-1.23089	1.18e-211
AT2G17780	-1.2281	9.88e-16
AT3G59030	-1.22763	1.01e-05
AT4G13345	-1.22636	1.32e-12
AT3G10720	-1.22458	2.35e-27
AT1G08630	-1.22416	4.05e-99
AT2G04240	-1.224	7e-83
AT3G57450	-1.2236	6.7e-42
AT3G11580	-1.22246	1.46e-15
AT1G49450	-1.22111	4.93e-39
AT3G50700	-1.22106	1.86e-30
AT1G70230	-1.22051	4.68e-20
AT1G69840	-1.22014	2.06e-141
AT1G73010	-1.21998	4.08e-18
AT2G18050	-1.21842	4.42e-144
AT1G66390	-1.21717	8.66e-22
AT3G14990	-1.21571	0
AT4G27652	-1.21444	8.12e-13
AT4G28140	-1.21384	1.51e-06
AT5G38865	-1.21331	7.35e-29
AT5G25220	-1.21312	4.05e-132
AT3G28220	-1.21049	1.22e-07
AT2G40520	-1.20978	1.21e-61
AT2G12190	-1.20944	9.5e-05
AT5G10410	-1.20884	0.00256514
AT1G70820	-1.20643	4.96e-86
AT1G72125	-1.20636	0.00576035
AT3G07150	-1.204	0.00181317
AT4G34250	-1.20368	4.38e-39
AT4G12080	-1.20323	3.17e-30
AT1G80540	-1.20273	3.59e-17
AT1G31173	-1.20215	3.23e-05
AT4G31870	-1.20191	2.04e-10
AT1G20160	-1.19859	1.49e-30
AT4G17340	-1.19789	6.24e-34
AT3G50930	-1.19716	8.83e-45
AT3G07720	-1.19592	2.39e-66
AT5G54490	-1.19503	2.11e-06
AT2G42860	-1.19427	4.81e-06
AT1G20850	-1.19421	1.96e-28
AT2G09525	-1.19086	0.00106063
AT1G70080	-1.19085	0.00932705
AT1G61093	-1.18894	0.000236685
AT1G71040	-1.1877	1.65e-125
AT4G02420	-1.18541	2.86e-12
AT2G41290	-1.18441	4.15e-12
AT5G07080	-1.18195	0.00706683
AT1G31040	-1.18067	7.46e-16
AT1G16400	-1.1804	8.65e-05
AT1G61720	-1.18026	6.96e-55
AT1G46264	-1.17981	2.45e-24
AT1G28310	-1.17923	5.55e-18
AT1G61667	-1.17915	2.18e-14
AT1G60360	-1.17632	0.00744607
AT1G60190	-1.17631	2.35e-31
AT1G10460	-1.17572	0.00223341
AT2G36970	-1.17442	6.81e-06
AT1G23460	-1.17373	1.49e-13
AT5G14570	-1.17351	1.19e-30
AT2G38870	-1.17309	2.13e-50
AT5G40920	-1.17277	4.51e-36
AT4G01130	-1.17262	1.25e-23
AT1G55560	-1.17198	0.00788714
AT1G31580	-1.17197	4.42e-15
AT1G17870	-1.17139	7.52e-19
AT3G24230	-1.17137	0.00186919
AT3G06490	-1.17117	4.92e-06
AT5G20480	-1.17034	3.12e-40
AT1G70020	-1.16965	0.00921875
AT3G53420	-1.16898	0
AT2G29450	-1.1686	2.61e-143
AT2G46810	-1.16821	2.52e-40
AT4G27852	-1.16787	4.13e-05
AT3G63160	-1.16671	2.72e-42
AT5G04140	-1.16645	4.07e-254
AT3G10020	-1.1662	1.92e-146
AT1G69523	-1.16586	1.58e-09
AT4G08160	-1.16544	0.00196356
AT4G09500	-1.16355	7.03e-101
AT5G46470	-1.16235	9.64e-68
AT1G21460	-1.16158	4.47e-122
AT3G22370	-1.15726	1.02e-135
AT3G17225	-1.15435	7.26e-08
AT1G64200	-1.15259	1.35e-48
AT4G12400	-1.15216	8.65e-71
AT1G78090	-1.15127	1.18e-15
AT3G12520	-1.15115	4.6e-54
AT5G38530	-1.1497	1.32e-24
AT1G23150	-1.14961	0.000112731
AT4G37610	-1.14873	4.84e-23
AT3G09350	-1.1483	4.75e-52
AT3G11080	-1.14635	0.00012225
AT2G28420	-1.1453	0.00789698
AT4G37370	-1.14501	6.05e-28
AT2G41330	-1.14427	2.75e-15
AT5G50090	-1.14202	2.5e-16
AT1G53560	-1.14179	4.42e-37
AT2G26360	-1.14069	4.49e-12
AT1G78750	-1.13952	4.61e-11
AT5G38000	-1.13771	0.00156084
AT1G13230	-1.13626	6.9e-11
AT4G37560	-1.13588	1.77e-11
AT1G12610	-1.13561	0.00659643
AT5G55010	-1.13542	2.13e-05
AT1G43790	-1.13368	0.00196382
AT4G17490	-1.13365	7.63e-08
AT1G23935	-1.13334	1.79e-38
AT1G28100	-1.13251	4.48e-19
AT4G14690	-1.13215	2.23e-14
AT1G56670	-1.13161	1.11e-05
AT3G26960	-1.13066	1.35e-09
AT2G47750	-1.12941	1.07e-12
AT3G61970	-1.12884	5.97e-13
AT5G48170	-1.12848	2.16e-05
AT3G28340	-1.12793	4.87e-05
AT4G01010	-1.12756	4.8e-08
AT4G24150	-1.12696	1.39e-39
AT5G38410	-1.12423	0
AT4G15233	-1.12407	8.35e-07
AT1G56650	-1.12347	6.32e-05
AT3G19500	-1.12221	0.000864725
AT5G67520	-1.12144	6.63e-19
AT4G20830	-1.11699	1.24e-42
AT1G03440	-1.1166	9.11e-19
AT1G69430	-1.11646	6.48e-05
AT2G40970	-1.1164	2.66e-13
AT1G74430	-1.11531	1.24e-26
AT5G64410	-1.11526	3.62e-47
AT3G54260	-1.11486	1.25e-71
AT5G61420	-1.1136	4.15e-50
AT5G23660	-1.11213	1.38e-37
AT1G69080	-1.11063	1.87e-18
AT5G25210	-1.10884	1.66e-11
AT5G52640	-1.10855	3.55e-124
AT1G71050	-1.10851	1.79e-20
AT5G40780	-1.10814	1.42e-52
AT3G05660	-1.10791	2.47e-09
AT2G01590	-1.10731	2.05e-17
AT5G24530	-1.10637	4.65e-14
AT1G28360	-1.10524	7.27e-28
AT3G56290	-1.10465	8.81e-16
AT5G61520	-1.10436	7.86e-23
AT1G68520	-1.10434	5.32e-76
AT4G08300	-1.10434	1.71e-05
AT2G43840	-1.10368	0.000723556
AT5G51720	-1.10301	3.84e-13
AT3G29810	-1.10232	2.24e-115
AT3G56710	-1.10218	7.78e-18
AT3G16350	-1.10144	5.12e-08
AT3G10910	-1.10127	4.52e-14
AT2G32210	-1.09967	0.00165907
AT4G39030	-1.09955	2.88e-07
AT5G56860	-1.09857	4.18e-11
AT1G79410	-1.09705	6.24e-20
AT2G05160	-1.09633	0.0042234
AT3G22930	-1.09624	0.00104199
AT2G28810	-1.09618	2.62e-27
AT4G23170	-1.09615	2.56e-08
AT5G44530	-1.09601	1.6e-29
AT5G06610	-1.09275	4.28e-21
AT1G71380	-1.09251	2.06e-08
AT3G05370	-1.09121	2.24e-11
AT5G60800	-1.08977	2.72e-38
AT2G35660	-1.08892	3.98e-13
AT2G33550	-1.08774	8.88e-12
AT2G33590	-1.08448	1.16e-15
AT5G56100	-1.08355	1.26e-07
AT5G58770	-1.08344	3.51e-07
AT2G28570	-1.08311	1.04e-08
AT4G21445	-1.08188	4.38e-13
AT2G13360	-1.08154	3.18e-219
AT5G24290	-1.08131	6.05e-10
AT5G65040	-1.08123	3.15e-43
AT4G18740	-1.08015	2.88e-06
AT5G21020	-1.07976	2.83e-80
AT1G76990	-1.07945	8.54e-214
AT4G15210	-1.0783	0
AT3G44310	-1.07813	0
AT1G09970	-1.07736	4.08e-167
AT5G14650	-1.07681	0.000112294
AT5G50790	-1.07677	1.31e-65
AT1G29910	-1.07657	1.42e-250
AT4G24110	-1.07431	3.41e-15
AT1G64500	-1.07374	2.53e-18
AT4G15200	-1.07357	3e-94
AT1G56010	-1.07261	1.82e-26
AT5G49190	-1.07111	0.000687427
AT3G56620	-1.07049	7.1e-49
AT4G34150	-1.07049	1.72e-82
AT4G16480	-1.06974	6.24e-46
AT1G70780	-1.06905	1.76e-148
AT2G29980	-1.06815	1.92e-117
AT4G39010	-1.0667	1.45e-15
AT4G02330	-1.06651	3.62e-06
AT1G67520	-1.06574	0.00480999
AT4G23420	-1.06415	1.53e-05
AT2G28120	-1.06394	8.02e-18
AT3G44290	-1.06249	0.00301853
AT1G78120	-1.06219	2.02e-11
AT3G22104	-1.0619	2.68e-21
AT2G02020	-1.06112	0.000393488
AT1G30210	-1.06032	3.16e-23
AT4G19050	-1.06	0.000367372
AT1G12160	-1.05996	5.82e-10
AT1G70790	-1.0596	2.56e-33
AT1G20550	-1.05934	2.4e-15
AT3G13310	-1.05768	3.25e-94
AT1G70390	-1.05437	7.28e-05
AT3G17220	-1.05437	0.00148451
AT5G01100	-1.05252	5.5e-10
AT4G01580	-1.0523	8.04e-13
AT5G59780	-1.05168	4.14e-15
AT4G39410	-1.05094	0.00294438
AT2G46450	-1.05001	4.92e-41
AT1G01720	-1.04803	2.16e-220
AT2G46240	-1.0473	2.13e-40
AT3G22840	-1.04628	1.65e-238
AT5G06980	-1.04598	1.69e-15
AT5G54660	-1.04574	4.48e-22
AT5G24105	-1.0454	0.00213668
AT3G27870	-1.04528	4.16e-34
AT5G55380	-1.0441	0.000555737
AT1G58370	-1.04162	6.94e-05
AT3G16470	-1.04127	6.39e-212
AT1G77210	-1.04024	1.73e-07
AT3G27690	-1.03997	5.06e-33
AT1G69850	-1.03975	3.16e-70
AT2G40960	-1.0397	1.74e-12
AT5G17700	-1.03964	1.48e-58
AT5G59305	-1.03811	0.000331995
AT4G36500	-1.03624	3.94e-06
AT4G18630	-1.03584	8.48e-12
AT1G76070	-1.03479	8.15e-06
AT5G17760	-1.03411	3.54e-170
AT2G22190	-1.0335	3.77e-09
AT1G60060	-1.0334	1.7e-73
AT5G52310	-1.03297	1.05e-27
AT5G16490	-1.03284	0.00603797
AT3G54600	-1.03254	6.35e-25
AT5G36220	-1.03181	1.34e-33
AT2G02060	-1.03129	7.14e-05
AT1G23070	-1.03121	0.00138404
AT5G58670	-1.03102	0.000540381
AT5G45520	-1.0308	0.0016394
AT4G16400	-1.03065	0.0024783
AT1G24148	-1.03058	5.76e-17
AT5G16350	-1.03044	7.74e-19
AT2G02450	-1.03036	2.14e-10
AT1G23850	-1.02874	0.0022653
AT3G61950	-1.02618	1.28e-21
AT1G72680	-1.02567	4.26e-32
AT5G25370	-1.02546	0.000722675
AT2G41480	-1.02235	4.42e-07
AT5G17800	-1.02223	1.46e-05
AT2G03760	-1.02148	2e-16
AT4G23410	-1.02108	6.18e-06
AT5G63700	-1.01992	1.6e-36
AT5G44870	-1.01942	1.01e-11
AT2G08435	-1.01915	0.000223274
AT5G16410	-1.01805	0.00108873
AT2G23120	-1.01686	9.55e-85
AT5G46730	-1.01663	7.8e-09
AT5G54710	-1.01564	0.001924
AT3G61190	-1.01555	1.7e-08
AT3G22890	-1.01541	6.77e-95
AT5G56980	-1.0153	3.42e-06
AT2G46510	-1.01437	5.42e-48
AT5G19120	-1.01406	2.51e-41
AT5G52390	-1.01401	2.49e-10
AT3G13320	-1.01381	1.2e-59
AT1G63360	-1.01252	9.42e-13
AT5G57350	-1.01251	1.68e-142
AT4G16447	-1.01182	5.46e-29
AT2G46400	-1.01052	6.42e-11
AT3G62410	-1.01048	6.59e-44
AT3G56480	-1.01004	5.5e-85
AT5G17880	-1.01004	8.75e-14
AT5G59540	-1.00985	2.34e-05
AT5G55460	-1.00958	0.00510554
AT4G28080	-1.00827	1.98e-215
AT2G45900	-1.0081	1.86e-15
AT1G23010	-1.0074	3.25e-65
AT5G56795	-1.00724	0.00212763
AT1G22710	-1.00648	8.8e-147
AT1G69020	-1.00235	3.3e-08
AT5G13740	-1.00125	3.17e-86
AT2G32190	-1.00029	6.17e-05
AT1G56120	-1.00017	8.61e-05
