# Supplementary material for: Arabidopsis TCP4 transcription factor inhibits high temperature-induced homeotic conversion of ovules
Source: Nat Commun. 2023 Sep 13;14:5673. doi: 10.1038/s41467-023-41416-1 (PMC10499876; doi:10.1038/s41467-023-41416-1)
Supplement: Supplementary file 8 — Supplementary Data 5 [file 41467_2023_41416_MOESM8_ESM.xlsx]

## Sheet: Sheet1
Supplemental Table 5. Genes in the Co-expression Clustering Analysis
Cluster 1	Cluster 2	Cluster 3	Cluster 4	Cluster 5	Cluster 6
AT1G02790	AT1G03170	AT1G02390	AT1G01305	AT1G03055	AT1G01590
AT1G03010	AT1G04150	AT1G06080	AT1G04800	AT1G05680	AT1G02820
AT1G05580	AT1G06540	AT1G06100	AT1G10745	AT1G07180	AT1G04645
AT1G12080	AT1G08465	AT1G06360	AT1G11593	AT1G08630	AT1G04920
AT1G17190	AT1G10980	AT1G08320	AT1G13755	AT1G09480	AT1G09370
AT1G19960	AT1G14420	AT1G11080	AT1G14455	AT1G11362	AT1G11070
AT1G23760	AT1G15210	AT1G13290	AT1G14755	AT1G12480	AT1G12610
AT1G24520	AT1G19630	AT1G13400	AT1G17260	AT1G16410	AT1G12670
AT1G30170	AT1G21310	AT1G13710	AT1G20080	AT1G16730	AT1G13650
AT1G32300	AT1G26390	AT1G14120	AT1G20850	AT1G18590	AT1G14150
AT1G44130	AT1G26780	AT1G15360	AT1G22210	AT1G23130	AT1G21460
AT1G54010	AT1G26945	AT1G17920	AT1G22600	AT1G24148	AT1G21530
AT1G60740	AT1G26960	AT1G19790	AT1G22910	AT1G31173	AT1G22015
AT1G61563	AT1G33440	AT1G19830	AT1G24400	AT1G52700	AT1G22690
AT1G65890	AT1G53490	AT1G20790	AT1G26795	AT1G60190	AT1G30972
AT1G69100	AT1G56210	AT1G21540	AT1G28030	AT1G62560	AT1G31040
AT1G71870	AT1G58310	AT1G23380	AT1G29910	AT1G63750	AT1G33811
AT1G75520	AT1G58410	AT1G26680	AT1G31450	AT1G64500	AT1G35537
AT1G75580	AT1G59740	AT1G28660	AT1G32280	AT1G65490	AT1G47450
AT1G76930	AT1G62480	AT1G43160	AT1G35310	AT1G65860	AT1G47470
AT2G02010	AT1G62500	AT1G43800	AT1G35467	AT1G66390	AT1G48690
AT2G02100	AT1G64620	AT1G47610	AT1G43790	AT1G67100	AT1G49130
AT2G16060	AT1G66350	AT1G49320	AT1G45190	AT1G70810	AT1G49450
AT2G21550	AT1G67105	AT1G52440	AT1G45215	AT1G71050	AT1G52770
AT2G26580	AT1G68110	AT1G58270	AT1G45221	AT1G72240	AT1G52970
AT2G30650	AT1G70560	AT1G68640	AT1G45223	AT1G72890	AT1G53230
AT2G30830	AT1G71692	AT1G68780	AT1G45225	AT1G72900	AT1G53233
AT2G31220	AT1G73590	AT1G69180	AT1G45227	AT1G72910	AT1G55660
AT2G33750	AT1G75430	AT1G69820	AT1G48670	AT1G72920	AT1G56415
AT2G38380	AT1G77520	AT1G70680	AT1G49715	AT1G72930	AT1G56553
AT2G42410	AT1G77860	AT1G73260	AT1G50325	AT1G76090	AT1G56620
AT2G47030	AT1G77870	AT1G73360	AT1G50960	AT1G76650	AT1G57760
AT2G47040	AT2G01520	AT1G73880	AT1G51090	AT1G78120	AT1G58602
AT2G47560	AT2G05520	AT1G75240	AT1G51240	AT1G79770	AT1G62333
AT3G01270	AT2G06200	AT1G80100	AT1G51960	AT1G79840	AT1G63522
AT3G05610	AT2G12480	AT1G80450	AT1G56385	AT1G79910	AT1G67270
AT3G07820	AT2G18120	AT2G03090	AT1G56418	AT2G02450	AT1G68520
AT3G13400	AT2G22170	AT2G05540	AT1G57775	AT2G04160	AT1G70270
AT3G13790	AT2G22510	AT2G05910	AT1G57777	AT2G05995	AT1G70820
AT3G44510	AT2G24762	AT2G20835	AT1G58055	AT2G12190	AT1G73550
AT3G48230	AT2G26400	AT2G21220	AT1G58370	AT2G13570	AT1G78530
AT3G49540	AT2G28305	AT2G23170	AT1G59835	AT2G16750	AT2G02020
AT3G52525	AT2G39200	AT2G23540	AT1G60985	AT2G18050	AT2G02080
AT3G54800	AT2G42800	AT2G24800	AT1G69523	AT2G18938	AT2G03290
AT3G57240	AT2G43670	AT2G27220	AT1G69818	AT2G20570	AT2G03955
AT3G57250	AT2G44745	AT2G29750	AT1G70030	AT2G23010	AT2G04037
AT3G57690	AT2G47860	AT2G34650	AT1G73560	AT2G23690	AT2G04925
AT3G58070	AT3G01190	AT2G34700	AT1G73603	AT2G26220	AT2G05160
AT3G58120	AT3G05980	AT2G40370	AT1G73607	AT2G26530	AT2G06090
AT3G58780	AT3G18250	AT2G41370	AT1G73610	AT2G29330	AT2G13360
AT3G62170	AT3G20960	AT2G45190	AT1G75550	AT2G30540	AT2G14378
AT3G62230	AT3G22540	AT2G45220	AT1G76750	AT2G32140	AT2G15340
AT4G02250	AT3G22620	AT2G46660	AT1G77093	AT2G36750	AT2G17080
AT4G04601	AT3G26330	AT2G46950	AT1G77525	AT2G38300	AT2G19970
AT4G11320	AT3G26610	AT2G47780	AT1G78710	AT2G40460	AT2G20875
AT4G12870	AT3G43190	AT3G01420	AT1G78820	AT2G40960	AT2G22942
AT4G18290	AT3G51060	AT3G12440	AT2G01590	AT2G42170	AT2G23590
AT4G23130	AT3G62570	AT3G12470	AT2G02490	AT2G43100	AT2G25185
AT4G29690	AT4G00250	AT3G13672	AT2G02515	AT2G43920	AT2G25790
AT4G34800	AT4G01950	AT3G15170	AT2G04031	AT2G44210	AT2G27402
AT4G35010	AT4G08093	AT3G16240	AT2G04041	AT2G44290	AT2G30220
AT4G37580	AT4G15480	AT3G17010	AT2G12475	AT2G45180	AT2G30424
AT5G03350	AT4G18250	AT3G19184	AT2G15180	AT2G45900	AT2G30810
AT5G06070	AT4G19980	AT3G21710	AT2G19980	AT2G46070	AT2G31070
AT5G07000	AT4G20320	AT3G22600	AT2G20595	AT3G02020	AT2G34850
AT5G09480	AT4G21970	AT3G26210	AT2G20597	AT3G02885	AT2G36355
AT5G15140	AT4G22490	AT3G28580	AT2G21465	AT3G09450	AT2G37100
AT5G23350	AT4G22540	AT3G30720	AT2G21655	AT3G10520	AT2G37260
AT5G39650	AT4G23340	AT3G44006	AT2G21727	AT3G11110	AT2G37330
AT5G44440	AT4G25860	AT3G48340	AT2G21740	AT3G12500	AT2G38210
AT5G44620	AT4G37400	AT3G49270	AT2G21750	AT3G16800	AT2G39690
AT5G44630	AT4G37750	AT3G50330	AT2G22190	AT3G17110	AT2G39850
AT5G47000	AT4G37810	AT3G53450	AT2G23970	AT3G19680	AT2G40435
AT5G52860	AT5G08000	AT3G57510	AT2G23990	AT3G19710	AT2G40520
AT5G54095	AT5G08250	AT3G58770	AT2G24205	AT3G20300	AT2G41940
AT5G63180	AT5G12280	AT4G00180	AT2G24610	AT3G23840	AT2G44460
	AT5G14150	AT4G01430	AT2G24693	AT3G24140	AT2G45350
	AT5G14230	AT4G02380	AT2G25482	AT3G26230	AT3G01070
	AT5G15120	AT4G02830	AT2G27315	AT3G26280	AT3G01326
	AT5G23370	AT4G04460	AT2G28680	AT3G27150	AT3G01500
	AT5G41380	AT4G08910	AT2G29290	AT3G27170	AT3G02150
	AT5G43935	AT4G10380	AT2G29980	AT3G28270	AT3G05370
	AT5G45670	AT4G10440	AT2G32860	AT3G28960	AT3G06778
	AT5G45720	AT4G11911	AT2G33130	AT3G44117	AT3G10020
	AT5G46200	AT4G15975	AT2G35615	AT3G45130	AT3G10600
	AT5G50200	AT4G16230	AT2G35670	AT3G46600	AT3G11750
	AT5G54060	AT4G17030	AT2G35890	AT3G47220	AT3G13890
	AT5G55430	AT4G21500	AT2G36325	AT3G50800	AT3G14210
	AT5G58400	AT4G26280	AT2G36695	AT3G51750	AT3G15570
	AT5G63090	AT4G28040	AT2G39851	AT3G51760	AT3G17080
	AT5G65320	AT4G30610	AT2G40995	AT3G55100	AT3G18550
		AT4G31610	AT2G42540	AT3G55240	AT3G24065
		AT4G31910	AT2G44570	AT3G55500	AT3G24068
		AT4G35770	AT3G01185	AT3G57600	AT3G25760
		AT4G35900	AT3G01323	AT3G58990	AT3G26960
		AT4G36260	AT3G01331	AT4G00190	AT3G28170
		AT4G36930	AT3G02670	AT4G01985	AT3G29644
		AT4G37050	AT3G03828	AT4G04810	AT3G30200
		AT4G37390	AT3G04540	AT4G12030	AT3G30384
		AT5G01040	AT3G04545	AT4G13770	AT3G43470
		AT5G07990	AT3G05460	AT4G14040	AT3G45140
		AT5G09750	AT3G06985	AT4G14480	AT3G48231
		AT5G17810	AT3G10780	AT4G17490	AT3G48300
		AT5G18270	AT3G10890	AT4G17970	AT3G48310
		AT5G20635	AT3G11480	AT4G18630	AT3G49300
		AT5G22460	AT3G11990	AT4G19430	AT3G50560
		AT5G28510	AT3G17150	AT4G19520	AT3G56400
		AT5G38096	AT3G17152	AT4G19530	AT3G56730
		AT5G38800	AT3G17230	AT4G20050	AT3G57310
		AT5G39760	AT3G19620	AT4G23300	AT3G62410
		AT5G47370	AT3G23060	AT4G26950	AT3G62750
		AT5G47600	AT3G23480	AT4G27280	AT4G00467
		AT5G51210	AT3G24220	AT4G33800	AT4G01130
		AT5G51800	AT3G24510	AT4G37260	AT4G04830
		AT5G54510	AT3G25180	AT4G37560	AT4G08869
		AT5G65410	AT3G27425	AT4G39320	AT4G09820
		AT5G65530	AT3G27690	AT5G03960	AT4G10220
		AT5G65970	AT3G29365	AT5G07690	AT4G11653
		AT5G66940	AT3G29797	AT5G10180	AT4G12970
		AT5G67060	AT3G30247	AT5G14200	AT4G13261
			AT3G30383	AT5G18360	AT4G14276
			AT3G44115	AT5G23010	AT4G14465
			AT3G46250	AT5G23660	AT4G14690
			AT3G46840	AT5G25220	AT4G18740
			AT3G46850	AT5G25400	AT4G18770
			AT3G48205	AT5G25840	AT4G20800
			AT3G48950	AT5G25980	AT4G21445
			AT3G49307	AT5G35932	AT4G24350
			AT3G50770	AT5G43285	AT4G25530
			AT3G54925	AT5G44130	AT4G26530
			AT3G55252	AT5G46490	AT4G27950
			AT3G55665	AT5G47610	AT4G28080
			AT3G56610	AT5G50750	AT4G29285
			AT3G57840	AT5G50915	AT4G30067
			AT3G57850	AT5G52965	AT4G30590
			AT3G59030	AT5G53592	AT4G32500
			AT3G59480	AT5G55930	AT4G33830
			AT3G59960	AT5G56100	AT4G35165
			AT3G61182	AT5G56795	AT4G35640
			AT3G61950	AT5G57560	AT4G37980
			AT3G63160	AT5G59305	AT4G38420
			AT4G01460	AT5G61520	AT4G39410
			AT4G02655	AT5G63063	AT4G39650
			AT4G03945	AT5G66052	AT5G02580
			AT4G08025		AT5G04140
			AT4G08160		AT5G04347
			AT4G08875		AT5G04350
			AT4G09090		AT5G11940
			AT4G09153		AT5G13360
			AT4G09462		AT5G16010
			AT4G09465		AT5G17880
			AT4G09466		AT5G18403
			AT4G11510		AT5G19650
			AT4G11900		AT5G20630
			AT4G12580		AT5G24316
			AT4G13263		AT5G25190
			AT4G13955		AT5G25950
			AT4G15050		AT5G26330
			AT4G15735		AT5G27360
			AT4G16730		AT5G28000
			AT4G16740		AT5G38000
			AT4G17505		AT5G38410
			AT4G17713		AT5G38420
			AT4G17860		AT5G40260
			AT4G19905		AT5G41050
			AT4G22810		AT5G42800
			AT4G23350		AT5G42957
			AT4G23882		AT5G43510
			AT4G24974		AT5G43513
			AT4G24975		AT5G43518
			AT4G30070		AT5G43525
			AT4G30074		AT5G44360
			AT4G32090		AT5G44973
			AT4G35350		AT5G46220
			AT4G35725		AT5G46950
			AT4G37360		AT5G48740
			AT4G39000		AT5G48850
			AT4G39917		AT5G50050
			AT4G39950		AT5G50160
			AT5G04045		AT5G50800
			AT5G04047		AT5G51720
			AT5G06610		AT5G55132
			AT5G07080		AT5G56860
			AT5G08315		AT5G56970
			AT5G08730		AT5G57670
			AT5G09370		AT5G58412
			AT5G13600		AT5G59130
			AT5G14740		AT5G60650
			AT5G16350		AT5G63085
			AT5G16453		AT5G63087
			AT5G16490
			AT5G18430
			AT5G18990
			AT5G19172
			AT5G22970
			AT5G24105
			AT5G26090
			AT5G26220
			AT5G27495
			AT5G33340
			AT5G34795
			AT5G35405
			AT5G37474
			AT5G38330
			AT5G42232
			AT5G42567
			AT5G45910
			AT5G45980
			AT5G46160
			AT5G46730
			AT5G46830
			AT5G46873
			AT5G46960
			AT5G47440
			AT5G48605
			AT5G48953
			AT5G50300
			AT5G50423
			AT5G52390
			AT5G53520
			AT5G54062
			AT5G58830
			AT5G60000
			AT5G60380
			AT5G60900
			AT5G60945
			AT5G60964
			AT5G62165
			AT5G62380
			AT5G64720
