# Supplementary material for: Arabidopsis TCP4 transcription factor inhibits high temperature-induced homeotic conversion of ovules
Source: Nat Commun. 2023 Sep 13;14:5673. doi: 10.1038/s41467-023-41416-1 (PMC10499876; doi:10.1038/s41467-023-41416-1)
Supplement: Supplementary file 9 — Supplementary Data 6 [file 41467_2023_41416_MOESM9_ESM.xlsx]

## Sheet: Sheet1
Supplemental Table 6. GO Analysis of the Genes in Cluster 3
GO_acc	term_type	Term	queryitem	querytotal	bgitem	bgtotal	Enrichment	pvalue	FDR	entries
GO:0048449	P	floral organ formation	5	119	27	28362	44.1363	2.2e-07	7.2e-06	// AT5G67060 // AT2G45190 // AT5G09750 // AT1G13400 // AT3G50330
GO:0048563	P	post-embryonic organ morphogenesis	5	119	46	28362	25.9061	2.4e-06	4.8e-05	// AT5G67060 // AT2G45190 // AT5G09750 // AT1G13400 // AT3G50330
GO:0048444	P	floral organ morphogenesis	5	119	46	28362	25.9061	2.4e-06	4.8e-05	// AT5G67060 // AT2G45190 // AT5G09750 // AT1G13400 // AT3G50330
GO:0048440	P	carpel development	7	119	75	28362	22.2447	5.5e-08	2.8e-06	// AT3G50330 // AT4G36260 // AT1G69180 // AT5G67060 // AT5G09750 // AT4G36930 // AT1G13400
GO:0048467	P	gynoecium development	8	119	89	28362	21.4235	7.8e-09	5.4e-07	// AT3G50330 // AT4G36260 // AT1G69180 // AT3G15170 // AT5G67060 // AT5G09750 // AT4G36930 // AT1G13400
GO:0048437	P	floral organ development	13	119	230	28362	13.4712	3.2e-11	1.8e-08	// AT3G50330 // AT4G36260 // AT1G08320 // AT1G13710 // AT2G45190 // AT1G17920 // AT1G69180 // AT5G67060 // AT3G57510 // AT2G41370 // AT5G09750 // AT4G36930 // AT1G13400
GO:0048438	P	floral whorl development	10	119	188	28362	12.6775	1.2e-08	7.5e-07	// AT3G50330 // AT4G36260 // AT1G08320 // AT1G69180 // AT3G15170 // AT5G67060 // AT3G57510 // AT5G09750 // AT4G36930 // AT1G13400
GO:0009887	P	organ morphogenesis	9	119	180	28362	11.9168	1.1e-07	4.7e-06	// AT3G50330 // AT5G67060 // AT1G13710 // AT2G45190 // AT3G15170 // AT1G13290 // AT2G41370 // AT5G09750 // AT1G13400
GO:0048646	P	anatomical structure formation involved in morphogenesis	9	119	188	28362	11.4097	1.5e-07	6e-06	// AT3G50330 // AT1G13710 // AT2G03090 // AT2G45190 // AT3G15170 // AT5G67060 // AT2G41370 // AT5G09750 // AT1G13400
GO:0003002	P	regionalization	8	119	173	28362	11.0213	9.8e-07	2.5e-05	// AT4G36260 // AT2G45190 // AT1G69180 // AT3G15170 // AT1G13290 // AT2G41370 // AT4G00180 // AT1G13400
The GO analysis conducted in AgriGO is employed the two-sided hypergeometric test to assess the enrichment of specific GO terms. Benjamini-Hochberg correction was applied to calculated P values.
