# Supplementary material for: Arabidopsis TCP4 transcription factor inhibits high temperature-induced homeotic conversion of ovules
Source: Nat Commun. 2023 Sep 13;14:5673. doi: 10.1038/s41467-023-41416-1 (PMC10499876; doi:10.1038/s41467-023-41416-1)
Supplement: Supplementary file 10 — Supplementary Data 7 [file 41467_2023_41416_MOESM10_ESM.xlsx]

## Sheet: Sheet1
Supplemental Table 7. GO Analysis of the Genes in Cluster 4
GO_acc	term_type	Term	queryitem	querytotal	bgitem	bgtotal	Enrichment.score	pvalue	FDR	entries
GO:0001906	P	cell killing	39	223	274	28362	18.1028	2.9e-35	8e-33	// AT1G14755 // AT5G27495 // AT5G48605 // AT4G15735 // AT1G58055 // AT3G61182 // AT4G17713 // AT1G13755 // AT5G48953 // AT2G12475 // AT1G60985 // AT1G73607 // AT5G38330 // AT1G49715 // AT1G73603 // AT4G30074 // AT5G19172 // AT4G30070 // AT4G39917 // AT5G04045 // AT5G16453 // AT3G06985 // AT5G50423 // AT2G21465 // AT4G13955 // AT2G24693 // AT2G40995 // AT5G08315 // AT3G24510 // AT5G42232 // AT1G69…
GO:0044364	P	disruption of cells of other organism	39	223	274	28362	18.1028	2.9e-35	8e-33	// AT1G14755 // AT5G27495 // AT5G48605 // AT4G15735 // AT1G58055 // AT3G61182 // AT4G17713 // AT1G13755 // AT5G48953 // AT2G12475 // AT1G60985 // AT1G73607 // AT5G38330 // AT1G49715 // AT1G73603 // AT4G30074 // AT5G19172 // AT4G30070 // AT4G39917 // AT5G04045 // AT5G16453 // AT3G06985 // AT5G50423 // AT2G21465 // AT4G13955 // AT2G24693 // AT2G40995 // AT5G08315 // AT3G24510 // AT5G42232 // AT1G69…
GO:0035821	P	modification of morphology or physiology of other organism	39	223	305	28362	16.2629	1.2e-33	2.5e-31	// AT1G14755 // AT5G27495 // AT5G48605 // AT4G15735 // AT1G58055 // AT3G61182 // AT4G17713 // AT1G13755 // AT5G48953 // AT2G12475 // AT1G60985 // AT1G73607 // AT5G38330 // AT1G49715 // AT1G73603 // AT4G30074 // AT5G19172 // AT4G30070 // AT4G39917 // AT5G04045 // AT5G16453 // AT3G06985 // AT5G50423 // AT2G21465 // AT4G13955 // AT2G24693 // AT2G40995 // AT5G08315 // AT3G24510 // AT5G42232 // AT1G69…
GO:0050832	P	defense response to fungus	40	223	504	28362	10.094	3.7e-27	6.2e-25	// AT1G14755 // AT5G27495 // AT5G48605 // AT4G15735 // AT1G58055 // AT3G61182 // AT4G17713 // AT1G13755 // AT5G42232 // AT5G48953 // AT2G12475 // AT1G60985 // AT1G73607 // AT5G38330 // AT1G49715 // AT1G73603 // AT4G30074 // AT5G19172 // AT4G30070 // AT4G39917 // AT5G04045 // AT5G16453 // AT3G06985 // AT5G50423 // AT2G21465 // AT4G13955 // AT2G24693 // AT2G40995 // AT5G08315 // AT3G24510 // AT1G51…
GO:0009620	P	response to fungus	41	223	573	28362	9.10042	3.3e-26	4.6e-24	// AT1G14755 // AT5G27495 // AT5G48605 // AT4G15735 // AT1G58055 // AT3G61182 // AT4G17713 // AT1G73607 // AT1G13755 // AT5G42232 // AT5G48953 // AT2G12475 // AT1G60985 // AT5G62380 // AT5G38330 // AT1G49715 // AT1G73603 // AT4G30074 // AT5G19172 // AT4G30070 // AT4G39917 // AT5G04045 // AT5G16453 // AT3G06985 // AT5G50423 // AT2G21465 // AT4G13955 // AT2G24693 // AT2G40995 // AT5G08315 // AT3G24…
GO:0043086	P	negative regulation of catalytic activity	7	223	99	28362	8.9928	2e-05	0.0011	// AT5G46960 // AT1G50325 // AT3G17150 // AT1G11593 // AT4G03945 // AT3G17230 // AT3G17152
GO:0044092	P	negative regulation of molecular function	7	223	112	28362	7.94899	4.3e-05	0.0021	// AT5G46960 // AT1G50325 // AT3G17150 // AT1G11593 // AT4G03945 // AT3G17230 // AT3G17152
GO:0019953	P	sexual reproduction	5	223	118	28362	5.38915	0.0028	0.11	// AT5G64720 // AT5G53520 // AT2G21740 // AT2G21750 // AT1G76750
The GO analysis conducted in AgriGO is employed the two-sided hypergeometric test to assess the enrichment of specific GO terms. Benjamini-Hochberg correction was applied to calculated P values.
