# Supplementary material for: Arabidopsis TCP4 transcription factor inhibits high temperature-induced homeotic conversion of ovules
Source: Nat Commun. 2023 Sep 13;14:5673. doi: 10.1038/s41467-023-41416-1 (PMC10499876; doi:10.1038/s41467-023-41416-1)
Supplement: Supplementary file 12 — Source Data [file 41467_2023_41416_MOESM12_ESM.xlsx]

## Sheet: Fig. 1i
Source data for Figure 1i
Silique length	Wild type	tcpDUO	TCP4pro-TCP4-GFP tcpDUO
1	13.114	4.486	9.834
2	13.54	4.188	9
3	13.578	5.525	11.15
4	13.523	4.39	9.108
5	12.412	4.588	10.044
6	13.928	5.729	9.112
7	13.338	5.086	10.136
8	13.152	4.77	9.676
9	12.547	5.132	9.51
10	12.549	4.276	9.33
11	12.556	5.249	8.2
12	12.951	5.268	10.135
13	13.226	5.039	8.123
14	14.48	5.217	7.325
15	12.256	6.007	9.26
16	13.738	6.388	10.594
17	11.569	5.275	9.626
18	11.124	4.526	9.392
19	13.52	5.507	10.069
20	12.641	6.329	9.407
21	14.03	5.049	7.992
22	12.992	5.139	9.529
23	12.65	5.489	11.15
24	11.772	5.792	9.064
25	11.799	5.553	7.825
26		4.906	9.961
27		6.325	7.306
28		7.552	9.451
29		5.778	9.61
30		5.711	9.858

## Sheet: Fig. 1j
Source data for Figure 1j
Wild type-normal	Wild type-aborted	Wild type-sum	Wild type-aborted percentage	Wild type-normal percentage	tcpDUO-normal	tcpDUO-aborted	tcpDUO-sum	tcpDUO-aborted percentage	tcpDUO-normal percentage	TCP4pro-TCP4-GFP tcpDUO-normal	TCP4pro-TCP4-GFP tcpDUO-aborted	TCP4pro-TCP4-GFP tcpDUO-sum	TCP4pro-TCP4-GFP tcpDUO-aborted percentage	TCP4pro-TCP4-GFP tcpDUO-normal percentage
49	1	50	0.02	0.98	5	20	25	0.8	0.2	20	24	44	0.545455	0.454545
53	1	54	0.0185185	0.981481	9	21	30	0.7	0.3	19	17	36	0.472222	0.527778
51	0	51	0	1	7	28	35	0.8	0.2	17	26	43	0.604651	0.395349
57	0	57	0	1	6	39	45	0.866667	0.133333	14	23	37	0.621622	0.378378
67	1	68	0.0147059	0.985294	13	34	47	0.723404	0.276596	19	28	47	0.595745	0.404255
55	2	57	0.0350877	0.964912	4	37	41	0.902439	0.097561	23	11	34	0.323529	0.676471
48	0	48	0	1	4	40	44	0.909091	0.0909091	14	16	30	0.533333	0.466667
65	0	65	0	1	9	39	48	0.8125	0.1875	9	23	32	0.71875	0.28125
54	1	55	0.0181818	0.981818	5	37	42	0.880952	0.119048	24	21	45	0.466667	0.533333
62	0	62	0	1	3	30	33	0.909091	0.0909091	19	19	38	0.5	0.5
55	1	56	0.0178571	0.982143	10	26	36	0.722222	0.277778	15	30	45	0.666667	0.333333
49	3	52	0.0576923	0.942308	13	27	40	0.675	0.325	20	22	42	0.52381	0.47619
51	0	51	0	1	5	44	49	0.897959	0.102041	18	24	42	0.571429	0.428571
48	1	49	0.0204082	0.979592	8	26	34	0.764706	0.235294	19	22	41	0.536585	0.463415
52	0	52	0	1	7	41	48	0.854167	0.145833	25	15	40	0.375	0.625
55	0	55	0	1	6	45	51	0.882353	0.117647	18	16	34	0.470588	0.529412
56	1	57	0.0175439	0.982456	9	40	49	0.816327	0.183673	10	29	39	0.74359	0.25641
54	0	54	0	1	12	28	40	0.7	0.3	14	32	46	0.695652	0.304348
63	0	63	0	1	6	29	35	0.828571	0.171429	20	16	36	0.444444	0.555556
58	0	58	0	1	11	36	47	0.765957	0.234043	19	17	36	0.472222	0.527778
55	1	56	0.0178571	0.982143	9	30	39	0.769231	0.230769	23	19	42	0.452381	0.547619
61	0	61	0	1	7	40	47	0.851064	0.148936	20	14	34	0.411765	0.588235
52	0	52	0	1	6	35	41	0.853659	0.146341	17	23	40	0.575	0.425
57	2	59	0.0338983	0.966102	2	43	45	0.955556	0.0444444	24	20	44	0.454545	0.545455
61	1	62	0.016129	0.983871	13	28	41	0.682927	0.317073	17	20	37	0.540541	0.459459
49	0	49	0	1	8	43	51	0.843137	0.156863	16	24	40	0.6	0.4
58	0	58	0	1	5	40	45	0.888889	0.111111	17	22	39	0.564103	0.435897
48	2	50	0.04	0.96	7	37	44	0.840909	0.159091	24	20	44	0.454545	0.545455
64	0	64	0	1	6	40	46	0.869565	0.130435	14	29	43	0.674419	0.325581
53	0	53	0	1	7	34	41	0.829268	0.170732	26	23	49	0.469388	0.530612

## Sheet: Fig. 2f-g
Source data for Figure 2f-g
excessive growth in outer and inner integument	excessive growth in inner integument
201116_12tcp female gematophyte 12t-1	201121_12tcp female gematophyte 12t-2
201116_12tcp female gematophyte 12t-3	201121_12tcp female gematophyte 12t-10
201116_12tcp female gematophyte 12t-4	201121_12tcp female gematophyte 12t-12
201116_12tcp female gematophyte 12t-5	201121_12tcp female gematophyte 12t-13
201116_12tcp female gematophyte 12t-6	201121_12tcp female gematophyte 12t-27
201116_12tcp female gematophyte 12t-7	201121_12tcp female gematophyte 12t-32
201116_12tcp female gematophyte 12t-8	201208_12tcp ovule 12-14
201121_12tcp female gematophyte 12t-1	201208_12tcp ovule 12-5
201121_12tcp female gematophyte 12t-4
201121_12tcp female gematophyte 12t-5
201121_12tcp female gematophyte 12t-6.1
201121_12tcp female gematophyte 12t-6.2
201121_12tcp female gematophyte 12t-7
201121_12tcp female gematophyte 12t-8
201121_12tcp female gematophyte 12t-9
201121_12tcp female gematophyte 12t-11.1
201121_12tcp female gematophyte 12t-11.2
201121_12tcp female gematophyte 12t-14
201121_12tcp female gematophyte 12t-15.1
201121_12tcp female gematophyte 12t-15.2
201121_12tcp female gematophyte 12t-16
201121_12tcp female gematophyte 12t-17
201121_12tcp female gematophyte 12t-18
201121_12tcp female gematophyte 12t-19
201121_12tcp female gematophyte 12t-20.1
201121_12tcp female gematophyte 12t-20.2
201121_12tcp female gematophyte 12t-21.1
201121_12tcp female gematophyte 12t-21.2
201121_12tcp female gematophyte 12t-23
201121_12tcp female gematophyte 12t-24
201121_12tcp female gematophyte 12t-25
201121_12tcp female gematophyte 12t-26
201121_12tcp female gematophyte 12t-28
201121_12tcp female gematophyte 12t-29
201121_12tcp female gematophyte 12t-30
201121_12tcp female gematophyte 12t-31
201121_12tcp female gematophyte 12t-33
201208_12tcp ovule 12-1
201208_12tcp ovule 12-13
201208_12tcp ovule 12-2
201208_12tcp ovule 12-3
201208_12tcp ovule 12-4
201208_12tcp ovule 12-6
201208_12tcp ovule 12-7
201208_12tcp ovule 12-9
201208_12tcp ovule 12-11
number:		sum
46	8	54
0.851852	0.148148

## Sheet: Fig. 4e
Source data for Figure 4e
Relative expression levels	CRC	WT-22	WT-28	tcpDUO-22	tcpDUO-28
		1.07362	0.000502	12.525	153.497
		1.00138	0.000198	9.4962	200.268
		0.930143	0.00225	10.7996	230.588
	SPT	WT-22	WT-28	tcpDUO-22	tcpDUO -28
		1.05372	2.93911	3.35527	6.89487
		0.995699	2.64135	3.48649	9.57563
		0.953114	2.97799	2.9323	10.5052
	HEC1	WT-22	WT-28	tcpDUO-22	tcpDUO-28
		1.08346	0.039953	13.3262	172.972
		0.917167	0.230937	17.4533	219.618
		1.00632	0.564861	15.4423	205.171
	HEC2	WT-22	WT-28	tcpDUO-22	tcpDUO-28
		1.84579	-	53.6364	1159.75
		0.539346	0.152761	37.2901	926.014
		1.0045	0.194259	58.9561	751.629

## Sheet: Fig. 5h
Source data for Figure 5h
The ratio of LUC/REN	Control	AG+SEP3	mTCP4	AG+SEP3+mTCP4
	41.0949	60.8136	32.0898	25.4329
	47.2486	69.2711	24.7115	31.237
	50.0174	60.3399	39.6799	42.6836

## Sheet: Fig. 5i
Source data for Figure 5i
The ratio of LUC/REN	Control	AG+SEP3	mTCP4	AG+SEP3+mTCP4
	6.36762	10.1146	4.49129	3.60294
	7.95675	10.4088	3.71486	5.06182
	5.75323	7.66137	3.97734	2.84777

## Sheet: Fig. 6f
Source data for Figure 6f
	AG-nLUC+cLUC-BEL1+SEP3-Flag+MYC			AG-nLUC+cLUC-BEL1+SEP3-Flag+mTCP4-MYC
22℃	6216.05	4135.44	5792.95	10581.9	12747.1	7921.81
28℃	3422.32	1713.61	2649.67	5217.59	4439.5	2495.32

## Sheet: Table 1
Source data for Table 1
The ratio of fertility per silique (%)	Wild type X Wild type	Wild type X tcpDUO	tcpDUO x Wild type	tcpDUO X tcpDUO
	1	1	0.1875	0.230769
	1	1	0.119048	0.148936
	0.985294	0.966102	0.0909091	0.146341
	0.964912	0.983871	0.277778	0.0444444
	1	1	0.325	0.317073
	1	1	0.102041	0.156863
	0.981818	0.96	0.235294	0.111111
	1	1	0.145833	0.159091
	0.982143	1	0.117647	0.130435
	0.942308	0.942915	0.183673	0.170732

## Sheet: Supp. Fig. 2d
Source data for Supp. Fig. 2d
pistil length (mm)	wild type	tcpDUO
	3.546	2.03
	3.486	2.47
	3.484	2.03
	3.364	2.154
	3.214	2.54
	3.004	2.306
	3.374	2.212
	3.098	2.124
	3.242	2.366
	3.198	2.53
	2.912	2.248

## Sheet: Supp. Fig. 7a
Source data for Supp. Fig. 7a
		wild type-22℃			wild type-28℃
	TCP4	1.19581	1.095	0.763702	5.28874	5.07247	3.75723
	TCP5	88.7871	76.3538	82.6716	78.75	75.1946	40.9378
	TCP6	31.1286	35.303	35.3387	51.0994	23.581	11.5453
	TCP7	0.025701	0.004607	0.007557	0.156948	0.041384	0.021857
	TCP8	0.831318	1.34008	1.26078	0.90413	0.55741	1.06956
	TCP9	0.023504	0.023483	-	0.285681	0.234017	0.31896
	TCP10	0.016034	0.0128	0.016834	0.014176	0.01917	0.009793
	TCP11	33.6486	33.9745	33.9712	16.6987	26.8764	23.0829
	TCP12	0.022341	0.011411	0.01332	0.011193	0.006318	-
	TCP13	0.339951	0.339458	0.301842	0.14393	0.132644	0.15272
	TCP14	0.104201	0.096498	0.11076	0.193141	0.194964	0.190054
	TCP15	0.321089	0.322283	0.352254	0.02594	0.048297	0.037854

[truncated: 10 more sheets: Supp. Fig. 8b, Supp. Fig. 9b, Supp. Fig. 10b, Supp. Fig. 10c, Uncropped_Fig. 4h, Uncropped_Fig. 5, Uncropped_Fig. 6c, Uncropped_Fig. 6hj, Uncropped_Fig. 6i, Uncropped_Fig. 6g]
